# Supplementary material for: ﻿Six new species of the spider genus Clubiona Latreille, 1804 (Araneae, Clubionidae) from subtropical forests of Sichuan Province, China
Source: Zookeys. 2025 Aug 4;1248:61–91. doi: 10.3897/zookeys.1248.153967 (PMC12340537; doi:10.3897/zookeys.1248.153967)
Supplement: XML Treatment for Clubiona huntianling [file zookeys.1248.153967-treatment2.xml]

<!DOCTYPE tp:taxon-treatment
  PUBLIC "-//TaxonX//DTD Taxonomic Treatment Publishing DTD v0 20100105//EN" "tax-treatment-NSO.dtd">
<tp:taxon-treatment xmlns:tp="http://www.plazi.org/taxpub"><tp:treatment-meta><kwd-group><label>Taxon classification</label><kwd>
                <named-content content-type="kingdom">Animalia</named-content>
              </kwd><kwd>
                <named-content content-type="order">Araneae</named-content>
              </kwd><kwd>
                <named-content content-type="family">Clubionidae</named-content>
              </kwd></kwd-group><mixed-citation publication-type="journal"><person-group><name><surname>Zhang</surname><given-names>Jianshuang</given-names></name><name><surname>Xing</surname><given-names>Yuanqian</given-names></name><name><surname>Yu</surname><given-names>Hao</given-names></name><name><surname>Li</surname><given-names>Shuqiang</given-names></name></person-group><article-title>﻿Six new species of the spider genus <italic><tp:taxon-name><tp:taxon-name-part taxon-name-part-type="genus" reg="Clubiona">Clubiona</tp:taxon-name-part></tp:taxon-name></italic> Latreille, 1804 (<tp:taxon-name><tp:taxon-name-part taxon-name-part-type="order">Araneae</tp:taxon-name-part></tp:taxon-name>, <tp:taxon-name><tp:taxon-name-part taxon-name-part-type="family">Clubionidae</tp:taxon-name-part></tp:taxon-name>) from subtropical forests of Sichuan Province, China</article-title><source>Zookeys</source><day>04</day><month>08</month><year>2025</year><volume>1248</volume><fpage>61</fpage><lpage>91</lpage><pub-id pub-id-type="doi">10.3897/zookeys.1248.153967</pub-id></mixed-citation></tp:treatment-meta><tp:nomenclature><label>﻿</label><tp:taxon-name>
              <object-id xmlns:xlink="http://www.w3.org/1999/xlink" content-type="arpha" xlink:type="simple">A56793E6-4BF4-521D-80E9-736E121994F0</object-id>
              <tp:taxon-name-part taxon-name-part-type="genus" reg="Clubiona">Clubiona</tp:taxon-name-part>
              <tp:taxon-name-part taxon-name-part-type="species" reg="huntianling">huntianling</tp:taxon-name-part>
              <object-id xmlns:xlink="http://www.w3.org/1999/xlink" content-type="zoobank" xlink:type="simple">https://zoobank.org/7927587B-E616-42D2-8961-B16AF361DFCB</object-id>
            </tp:taxon-name><tp:taxon-authority>Yu &amp; Li</tp:taxon-authority><tp:taxon-status xmlns:xlink="http://www.w3.org/1999/xlink" xlink:type="simple">sp. nov.</tp:taxon-status><xref ref-type="fig" rid="F1">Figs 1</xref><xref ref-type="fig" rid="F2">, 2</xref><xref ref-type="fig" rid="F3">, 3</xref></tp:nomenclature><tp:treatment-sec sec-type="type material" id="SECID0EOMAG"><title>Type material.</title><p><bold><italic>Holotype</italic></bold>: China • ♂ (<named-content xmlns:xlink="http://www.w3.org/1999/xlink" content-type="dwc:institutional_code" xlink:title="Institute of Zoology, Chinese Academy of Sciences" xlink:href="http://grbio.org/institution/institute-zoology-chinese-academy-sciences" xlink:type="simple">IZCAS</named-content>-Ar 45529, YHCLU0389); Sichuan Prov., Liangshan Pref., Mianning Co., Yihai Town, Damawu Vill.; <named-content xmlns:xlink="http://www.w3.org/1999/xlink" content-type="dwc:verbatimCoordinates" xlink:type="simple"><named-content content-type="geo-json" specific-use="{&#34;type&#34;:&#34;Point&#34;,&#34;coordinates&#34;:[102.240000,28.610000]}" id="NCID0EBNAG" xlink:type="simple">28.61°N, 102.24°E</named-content></named-content>, ca 2213 m; 9.VI.2024; X. Zhang et al. leg. <bold><italic>Paratype</italic></bold>: China • 1 ♀ (<named-content xmlns:xlink="http://www.w3.org/1999/xlink" content-type="dwc:institutional_code" xlink:title="Institute of Zoology, Chinese Academy of Sciences" xlink:href="http://grbio.org/institution/institute-zoology-chinese-academy-sciences" xlink:type="simple">IZCAS</named-content>-Ar 45530, YHCLU0390); same data as for holotype.</p></tp:treatment-sec><tp:treatment-sec sec-type="diagnosis" id="SECID0EONAG"><title>Diagnosis.</title><p>Male of <italic><tp:taxon-name><tp:taxon-name-part taxon-name-part-type="genus" reg="Clubiona">Clubiona</tp:taxon-name-part><tp:taxon-name-part taxon-name-part-type="species" reg="huntianling">huntianling</tp:taxon-name-part></tp:taxon-name></italic> sp. nov. resembles that of <italic><tp:taxon-name><tp:taxon-name-part taxon-name-part-type="genus" reg="Clubiona">C.</tp:taxon-name-part><tp:taxon-name-part taxon-name-part-type="species" reg="pianmaensis">pianmaensis</tp:taxon-name-part></tp:taxon-name></italic> Wang, Wu &amp; Zhang, 2015 in the general shape of male palp, but differs in the following: (1) sperm duct (<abbrev xmlns:xlink="http://www.w3.org/1999/xlink" xlink:title="sperm duct" id="ABBRID0EKOAG" xlink:type="simple">SD</abbrev>) sinuous, resembling a long silk ribbon, narrowing and forming 3-shaped course in ventral view (vs not sinuous, wide and U-shaped) (cf. Fig. <xref ref-type="fig" rid="F2">2D</xref> and <xref ref-type="bibr" rid="B26">Wang et al. 2015</xref>: figs 7, 13); (2) tip of conductor (C) distinctly wider than embolic tip (vs nearly with same width) (cf. Fig. <xref ref-type="fig" rid="F2">2D</xref> and <xref ref-type="bibr" rid="B26">Wang et al. 2015</xref>: figs 7, 13). Female also resembles <italic><tp:taxon-name><tp:taxon-name-part taxon-name-part-type="genus" reg="Clubiona">C.</tp:taxon-name-part><tp:taxon-name-part taxon-name-part-type="species" reg="pianmaensis">pianmaensis</tp:taxon-name-part></tp:taxon-name></italic> in having similarly shaped epigynes, but can be recognised by: (1) atrial anterior margin (<abbrev xmlns:xlink="http://www.w3.org/1999/xlink" xlink:title="atrial anterior margin" id="ABBRID0EJPAG" xlink:type="simple">AAM</abbrev>) less sclerotised, mesally faintly delimited (vs more sclerotised, entirely distinctly delimited) (cf. Fig. <xref ref-type="fig" rid="F3">3A, B</xref> and <xref ref-type="bibr" rid="B26">Wang et al. 2015</xref>: figs 3, 9); (2) median part of spermathecae (<abbrev xmlns:xlink="http://www.w3.org/1999/xlink" xlink:title="median part of spermatheca" id="ABBRID0EVPAG" xlink:type="simple">MS</abbrev>) unmodified (vs anterior surface with distinct hump) (cf. Fig. <xref ref-type="fig" rid="F3">3C, D</xref> and <xref ref-type="bibr" rid="B26">Wang et al. 2015</xref>: figs 4, 10).</p><fig id="F2" position="float" orientation="portrait"><object-id xmlns:xlink="http://www.w3.org/1999/xlink" content-type="arpha" xlink:type="simple">07382758-FE2C-537F-BDE3-2427410E8172</object-id><label>Figure 2.</label><caption><p><italic><tp:taxon-name><tp:taxon-name-part taxon-name-part-type="genus" reg="Clubiona">Clubiona</tp:taxon-name-part><tp:taxon-name-part taxon-name-part-type="species" reg="huntianling">huntianling</tp:taxon-name-part></tp:taxon-name></italic> sp. nov., holotype male palp. A. Prolateral view; B. Retrolateral view; C. Bulb, prolateral view; D. Bulb, ventral view; E. Bulb, retrolateral view. Abbreviations: C = conductor; <abbrev xmlns:xlink="http://www.w3.org/1999/xlink" xlink:title="cymbial base extension" id="ABBRID0EUQAG" xlink:type="simple">CBE</abbrev> = cymbial base extension; <abbrev xmlns:xlink="http://www.w3.org/1999/xlink" xlink:title="cymbium" id="ABBRID0EYQAG" xlink:type="simple">Cy</abbrev> = cymbium; <abbrev xmlns:xlink="http://www.w3.org/1999/xlink" xlink:title="dorsal tibial apophysis" id="ABBRID0E3QAG" xlink:type="simple">DTA</abbrev> = dorsal tibial apophysis; <abbrev xmlns:xlink="http://www.w3.org/1999/xlink" xlink:title="embolic base" id="ABBRID0EARAG" xlink:type="simple">EB</abbrev> = embolic base; <abbrev xmlns:xlink="http://www.w3.org/1999/xlink" xlink:title="embolus" id="ABBRID0EERAG" xlink:type="simple">Em</abbrev> = embolus; <abbrev xmlns:xlink="http://www.w3.org/1999/xlink" xlink:title="embolic projection" id="ABBRID0EIRAG" xlink:type="simple">EP</abbrev> = embolic projection; <abbrev xmlns:xlink="http://www.w3.org/1999/xlink" xlink:title="retrolateral tibial apophysis" id="ABBRID0EMRAG" xlink:type="simple">RTA</abbrev> = retrolateral tibial apophysis; <abbrev xmlns:xlink="http://www.w3.org/1999/xlink" xlink:title="sperm duct" id="ABBRID0EQRAG" xlink:type="simple">SD</abbrev> = sperm duct; <abbrev xmlns:xlink="http://www.w3.org/1999/xlink" xlink:title="subtegulum" id="ABBRID0EURAG" xlink:type="simple">St</abbrev> = subtegulum; <abbrev xmlns:xlink="http://www.w3.org/1999/xlink" xlink:title="tegulum" id="ABBRID0EYRAG" xlink:type="simple">Te</abbrev> = tegulum; Scale bars: 0.2 mm.</p></caption><graphic xmlns:xlink="http://www.w3.org/1999/xlink" xlink:href="zookeys-1248-061_article-153967__-g002.jpg" position="float" orientation="portrait" xlink:type="simple" id="oo_1387727.jpg"><uri content-type="original_file" xlink:type="simple">https://binary.pensoft.net/fig/1387727</uri></graphic></fig><fig id="F3" position="float" orientation="portrait"><object-id xmlns:xlink="http://www.w3.org/1999/xlink" content-type="arpha" xlink:type="simple">266EF18B-8341-5B25-8631-D62D8D5CF805</object-id><label>Figure 3.</label><caption><p><italic><tp:taxon-name><tp:taxon-name-part taxon-name-part-type="genus" reg="Clubiona">Clubiona</tp:taxon-name-part><tp:taxon-name-part taxon-name-part-type="species" reg="huntianling">huntianling</tp:taxon-name-part></tp:taxon-name></italic> sp. nov., female paratype and male holotype, epigyne (A–D), male habitus (E, F) and female habitus (G, H). A. Intact, ventral view; B. Cleared, ventral view; C. Cleared, dorsal view; D. Cleared, dorsal view; E. Dorsal view; F. Lateral view; G. Dorsal view; H. Ventral view. Abbreviations: A = atrium; <abbrev xmlns:xlink="http://www.w3.org/1999/xlink" xlink:title="atrial anterior margin" id="ABBRID0EUSAG" xlink:type="simple">AAM</abbrev> = atrial anterior margin; <abbrev xmlns:xlink="http://www.w3.org/1999/xlink" xlink:title="anterior part of spermatheca" id="ABBRID0EYSAG" xlink:type="simple">AS</abbrev> = anterior part of spermatheca; <abbrev xmlns:xlink="http://www.w3.org/1999/xlink" xlink:title="bursa" id="ABBRID0E3SAG" xlink:type="simple">BS</abbrev> = bursa; <abbrev xmlns:xlink="http://www.w3.org/1999/xlink" xlink:title="copulatory opening" id="ABBRID0EATAG" xlink:type="simple">CO</abbrev> = copulatory opening; <abbrev xmlns:xlink="http://www.w3.org/1999/xlink" xlink:title="fertilisation duct" id="ABBRID0EETAG" xlink:type="simple">FD</abbrev> = fertilisation duct; <abbrev xmlns:xlink="http://www.w3.org/1999/xlink" xlink:title="median part of spermatheca" id="ABBRID0EITAG" xlink:type="simple">MS</abbrev> = median part of spermatheca; <abbrev xmlns:xlink="http://www.w3.org/1999/xlink" xlink:title="posterior part of spermatheca" id="ABBRID0EMTAG" xlink:type="simple">PS</abbrev> = posterior part of spermatheca; <abbrev xmlns:xlink="http://www.w3.org/1999/xlink" xlink:title="spermatheca" id="ABBRID0EQTAG" xlink:type="simple">Sp</abbrev> = spermatheca. Scale bars: 0.2 mm (A–D); 1 mm (E–H).</p></caption><graphic xmlns:xlink="http://www.w3.org/1999/xlink" xlink:href="zookeys-1248-061_article-153967__-g003.jpg" position="float" orientation="portrait" xlink:type="simple" id="oo_1387728.jpg"><uri content-type="original_file" xlink:type="simple">https://binary.pensoft.net/fig/1387728</uri></graphic></fig></tp:treatment-sec><tp:treatment-sec sec-type="description" id="SECID0EZTAG"><title>Description.</title><p><bold>Male.</bold> Holotype (Fig. <xref ref-type="fig" rid="F3">3E, F</xref>): Total length 4.53; carapace 1.93 long, 1.33 wide; abdomen 2.60 long, 1.23 wide. Carapace uniformly beige, without distinct pattern, fovea reddish; pars cephalica distinctly narrowed, cervical groove and radial grooves indistinct; tegument smooth, laterally and posteriorly with short, fine setae. <abbrev xmlns:xlink="http://www.w3.org/1999/xlink" xlink:title="anterior eye row" id="ABBRID0EFUAG" xlink:type="simple">AER</abbrev> slightly recurved, <abbrev xmlns:xlink="http://www.w3.org/1999/xlink" xlink:title="posterior eye row" id="ABBRID0EJUAG" xlink:type="simple">PER</abbrev> slightly wider than <abbrev xmlns:xlink="http://www.w3.org/1999/xlink" xlink:title="anterior eye row" id="ABBRID0ENUAG" xlink:type="simple">AER</abbrev>, almost straight in dorsal view. Eye sizes and interdistances: <abbrev xmlns:xlink="http://www.w3.org/1999/xlink" xlink:title="anterior median eyes" id="ABBRID0ERUAG" xlink:type="simple">AME</abbrev> 0.10, <abbrev xmlns:xlink="http://www.w3.org/1999/xlink" xlink:title="anterior lateral eyes" id="ABBRID0EVUAG" xlink:type="simple">ALE</abbrev> 0.13, <abbrev xmlns:xlink="http://www.w3.org/1999/xlink" xlink:title="posterior median eyes" id="ABBRID0EZUAG" xlink:type="simple">PME</abbrev> 0.13, <abbrev xmlns:xlink="http://www.w3.org/1999/xlink" xlink:title="posterior lateral eyes" id="ABBRID0E4UAG" xlink:type="simple">PLE</abbrev> 0.13, <abbrev xmlns:xlink="http://www.w3.org/1999/xlink" xlink:title="distance between AMEs" id="ABBRID0EBVAG" xlink:type="simple">AME–AME</abbrev> 0.05, <abbrev xmlns:xlink="http://www.w3.org/1999/xlink" xlink:title="distance between AME and ALE" id="ABBRID0EFVAG" xlink:type="simple">AME–ALE</abbrev> 0.03, <abbrev xmlns:xlink="http://www.w3.org/1999/xlink" xlink:title="distance between PMEs" id="ABBRID0EJVAG" xlink:type="simple">PME–PME</abbrev> 0.16, <abbrev xmlns:xlink="http://www.w3.org/1999/xlink" xlink:title="distance between PME and PLE" id="ABBRID0ENVAG" xlink:type="simple">PME–PLE</abbrev> 0.10, <abbrev xmlns:xlink="http://www.w3.org/1999/xlink" xlink:title="length of MOQ" id="ABBRID0ERVAG" xlink:type="simple">MOQL</abbrev> 0.31, <abbrev xmlns:xlink="http://www.w3.org/1999/xlink" xlink:title="MOQ anterior width" id="ABBRID0EVVAG" xlink:type="simple">MOQA</abbrev> 0.25, <abbrev xmlns:xlink="http://www.w3.org/1999/xlink" xlink:title="MOQ posterior width" id="ABBRID0EZVAG" xlink:type="simple">MOQP</abbrev> 0.39. Chelicerae pale orange, with three promarginal and two retromarginal teeth. Sternum off-white, 1.04 long, 0.78 wide. Labium and endites sandy coloured. Legs uniformly yellowish white, without distinct markings. Leg measurements: I 5.65 (1.45, 2.23, 1.23, 0.74), II 6.05 (1.70, 2.25, 1.39, 0.71), III 4.60 (1.32, 1.55, 1.25, 0.48), IV 6.48 (1.77, 2.17, 1.86, 0.68). Abdomen marked with numerous pale brown spots, dorsally with lengthwise beige heart mark reaching posterior half, with two pairs of brown muscle depressions laterally; venter medially with two longitudinal dotted lines.</p><p>Palp (Fig. <xref ref-type="fig" rid="F2">2A–E</xref>). Femur and patella unmodified. Tibia relatively long, ~1/2 of cymbium length, with two apophyses: dorsal apophysis (<abbrev xmlns:xlink="http://www.w3.org/1999/xlink" xlink:title="dorsal apophysis" id="ABBRID0EDWAG" xlink:type="simple">DTA</abbrev>) basally partly membranous, apically strongly sclerotised, pointing retrolatero-distally, ~1/5 of tibia length, more or less thumb-shaped; retrolateral apophysis (<abbrev xmlns:xlink="http://www.w3.org/1999/xlink" xlink:title="retrolateral apophysis" id="ABBRID0EHWAG" xlink:type="simple">RTA</abbrev>) completely membranous, papilliform, distinctly small, ~1/2 of <abbrev xmlns:xlink="http://www.w3.org/1999/xlink" xlink:title="dorsal tibial apophysis" id="ABBRID0ELWAG" xlink:type="simple">DTA</abbrev> length, pointing retrolatero-proximally. Cymbium (<abbrev xmlns:xlink="http://www.w3.org/1999/xlink" xlink:title="cymbium" id="ABBRID0EPWAG" xlink:type="simple">Cy</abbrev>) ~2.2× longer than wide, retrolaterally with basal extension (<abbrev xmlns:xlink="http://www.w3.org/1999/xlink" xlink:title="cymbial base extension" id="ABBRID0ETWAG" xlink:type="simple">CBE</abbrev>), ~1/7–1/6 of cymbium length, consisting of inflated base and papilliform tip. Bulb elongated oval, slightly excavated on prolatero-apical side to accommodate embolus and conductor. Subtegulum (<abbrev xmlns:xlink="http://www.w3.org/1999/xlink" xlink:title="Subtegulum" id="ABBRID0EXWAG" xlink:type="simple">St</abbrev>) ~3/5 tegulum length, located dorso-prolaterally to tegulum. Tegulum (<abbrev xmlns:xlink="http://www.w3.org/1999/xlink" xlink:title="Tegulum" id="ABBRID0E2WAG" xlink:type="simple">Te</abbrev>) oval, ~1.5× longer than wide; sperm duct (<abbrev xmlns:xlink="http://www.w3.org/1999/xlink" xlink:title="sperm duct" id="ABBRID0E6WAG" xlink:type="simple">SD</abbrev>) sinuous, resembling a long silk ribbon, originating at retrolatero-distal flank (~1 o’clock position), aligning counter clockwise along tegulum margin, narrowing and forming 3-shaped course in ventral view. Embolus (<abbrev xmlns:xlink="http://www.w3.org/1999/xlink" xlink:title="Embolus" id="ABBRID0EDXAG" xlink:type="simple">Em</abbrev>) moderately sclerotised, ~2/3× of tegulum length and 1/4× of tegulum width, dagger-shaped; embolic base (<abbrev xmlns:xlink="http://www.w3.org/1999/xlink" xlink:title="embolic base" id="ABBRID0EHXAG" xlink:type="simple">EB</abbrev>) situated prolatero-distal flank of tegulum (~10–11 o’clock position); tip sharp, beak-shaped, slightly curved, pointing retrolatero-distally, terminating at ~12–1 o’clock position, subapically with flange-shaped projection (<abbrev xmlns:xlink="http://www.w3.org/1999/xlink" xlink:title="embolic projection" id="ABBRID0ELXAG" xlink:type="simple">EP</abbrev>). Conductor (C) membranous, ~2/3 embolus length, extending alongside embolus, mesally strongly torqued along its length, tip wider than embolic tip.</p><p><bold>Female.</bold> Paratype (Fig. <xref ref-type="fig" rid="F3">3G, H</xref>): Total length 5.10; carapace 1.99 long, 1.41 wide; abdomen 3.11 long, 1.97 wide. Eye sizes and interdistances: <abbrev xmlns:xlink="http://www.w3.org/1999/xlink" xlink:title="anterior median eyes" id="ABBRID0EXXAG" xlink:type="simple">AME</abbrev> 0.11, <abbrev xmlns:xlink="http://www.w3.org/1999/xlink" xlink:title="anterior lateral eyes" id="ABBRID0E2XAG" xlink:type="simple">ALE</abbrev> 0.13, <abbrev xmlns:xlink="http://www.w3.org/1999/xlink" xlink:title="posterior median eyes" id="ABBRID0E6XAG" xlink:type="simple">PME</abbrev> 0.14, <abbrev xmlns:xlink="http://www.w3.org/1999/xlink" xlink:title="posterior lateral eyes" id="ABBRID0EDYAG" xlink:type="simple">PLE</abbrev> 0.12, <abbrev xmlns:xlink="http://www.w3.org/1999/xlink" xlink:title="distance between AMEs" id="ABBRID0EHYAG" xlink:type="simple">AME–AME</abbrev> 0.06, <abbrev xmlns:xlink="http://www.w3.org/1999/xlink" xlink:title="distance between AME and ALE" id="ABBRID0ELYAG" xlink:type="simple">AME–ALE</abbrev> 0.04, <abbrev xmlns:xlink="http://www.w3.org/1999/xlink" xlink:title="distance between PMEs" id="ABBRID0EPYAG" xlink:type="simple">PME–PME</abbrev> 0.18, <abbrev xmlns:xlink="http://www.w3.org/1999/xlink" xlink:title="distance between PME and PLE" id="ABBRID0ETYAG" xlink:type="simple">PME–PLE</abbrev> 0.13, <abbrev xmlns:xlink="http://www.w3.org/1999/xlink" xlink:title="length of MOQ" id="ABBRID0EXYAG" xlink:type="simple">MOQL</abbrev> 0.30, <abbrev xmlns:xlink="http://www.w3.org/1999/xlink" xlink:title="MOQ anterior width" id="ABBRID0E2YAG" xlink:type="simple">MOQA</abbrev> 0.29, <abbrev xmlns:xlink="http://www.w3.org/1999/xlink" xlink:title="MOQ posterior width" id="ABBRID0E6YAG" xlink:type="simple">MOQP</abbrev> 0.45. Sternum 1.11 long, 0.82 wide. Leg measurements: I 4.20 (1.12, 1.71, 0.81, 0.56), II 4.43 (1.24, 1.79, 0.85, 0.55), III 3.78 (1.10, 1.31, 0.92, 0.45), IV 5.37 (1.45, 1.85, 1.50, 0.57). Slightly larger and darker than male, other characters as in male.</p><p>Epigyne (Fig. <xref ref-type="fig" rid="F3">3A–D</xref>). Epigynal plate slightly wider than long, margin not rebordered, spermathecae and bursae indistinctly visible through integument. Atrium (A) large, represented by two symmetrical, spherical, shallow depressions; atrial anterior margin (<abbrev xmlns:xlink="http://www.w3.org/1999/xlink" xlink:title="atrial anterior margin" id="ABBRID0EJZAG" xlink:type="simple">AAM</abbrev>) shaped like horizontally elongated lowercase m, mesally faintly delimited, lateral anterior margins rebordered; atrial posterior margin invisible. Copulatory openings (<abbrev xmlns:xlink="http://www.w3.org/1999/xlink" xlink:title="copulatory opening" id="ABBRID0ENZAG" xlink:type="simple">CO</abbrev>) small, located at atrial anterolateral borders, separated by ~1/3 of epigyne width. Spermathecae (<abbrev xmlns:xlink="http://www.w3.org/1999/xlink" xlink:title="spermatheca" id="ABBRID0ERZAG" xlink:type="simple">Sp</abbrev>) with three parts: anterior part (<abbrev xmlns:xlink="http://www.w3.org/1999/xlink" xlink:title="anterior part of spermatheca" id="ABBRID0EVZAG" xlink:type="simple">AS</abbrev>) reniform, large, ~3× longer than wide; median part (<abbrev xmlns:xlink="http://www.w3.org/1999/xlink" xlink:title="median part of spermatheca" id="ABBRID0EZZAG" xlink:type="simple">MS</abbrev>) tubular, running horizontally; posterior part (<abbrev xmlns:xlink="http://www.w3.org/1999/xlink" xlink:title="posterior part of spermatheca" id="ABBRID0E4ZAG" xlink:type="simple">PS</abbrev>) tubular, wrinkled, distinctly thinner than anterior and median parts of spermathecae. Bursae (<abbrev xmlns:xlink="http://www.w3.org/1999/xlink" xlink:title="bursa" id="ABBRID0EB1AG" xlink:type="simple">BS</abbrev>) spherical, membranous, close together, ~1/2 of epigyne length, surface translucent and wrinkled. Fertilisation ducts (<abbrev xmlns:xlink="http://www.w3.org/1999/xlink" xlink:title="fertilisation duct" id="ABBRID0EF1AG" xlink:type="simple">FD</abbrev>) short and curved, acicular, located distal end of spermathecal base.</p></tp:treatment-sec><tp:treatment-sec sec-type="distribution" id="SECID0EJ1AG"><title>Distribution.</title><p>Known only from the type locality, Mianning County, Sichuan, China (Fig. <xref ref-type="fig" rid="F1">1</xref>).</p></tp:treatment-sec><tp:treatment-sec sec-type="etymology" id="SECID0ET1AG"><title>Etymology.</title><p>The specific name is derived from the Chinese pinyin ‘hùntiānlíng’, referring to a magical weapon of the youthful hero deity Nezha in ancient Chinese mythology, which is a long silk ribbon; a noun in apposition. This is in reference to the sinuate sperm duct of the new species, which is shaped like a long silk ribbon.</p></tp:treatment-sec><tp:treatment-sec><!--Section generated to contain objects referenced in tp:taxon-treatment.--><fig id="F1" position="float" orientation="portrait"><object-id xmlns:xlink="http://www.w3.org/1999/xlink" content-type="arpha" xlink:type="simple">03E3D3D0-6160-58E7-B7D4-7D19FE1346CC</object-id><label>Figure 1.</label><caption><p>A. Locality of Sichuan Province; B. distribution of the new <italic><tp:taxon-name><tp:taxon-name-part taxon-name-part-type="genus" reg="Clubiona">Clubiona</tp:taxon-name-part></tp:taxon-name></italic> species from Sichuan.</p></caption><graphic xmlns:xlink="http://www.w3.org/1999/xlink" xlink:href="zookeys-1248-061_article-153967__-g001.jpg" position="float" orientation="portrait" xlink:type="simple" id="oo_1387726.jpg"><uri content-type="original_file" xlink:type="simple">https://binary.pensoft.net/fig/1387726</uri></graphic></fig></tp:treatment-sec><ref-list><ref id="B26"><mixed-citation xmlns:xlink="http://www.w3.org/1999/xlink" xlink:type="simple"><person-group><name name-style="western"><surname>Wang</surname><given-names>M</given-names></name><name name-style="western"><surname>Wu</surname><given-names>PL</given-names></name><name name-style="western"><surname>Zhang</surname><given-names>F</given-names></name></person-group> (<year>2015</year>) <article-title>Descriptions of two new species of the <italic><tp:taxon-name><tp:taxon-name-part taxon-name-part-type="genus">Clubiona</tp:taxon-name-part><tp:taxon-name-part taxon-name-part-type="species">corticalis</tp:taxon-name-part></tp:taxon-name></italic>-group (<tp:taxon-name><tp:taxon-name-part taxon-name-part-type="order">Araneae</tp:taxon-name-part></tp:taxon-name>: <tp:taxon-name><tp:taxon-name-part taxon-name-part-type="family">Clubionidae</tp:taxon-name-part></tp:taxon-name>) from China.</article-title><source>Acta Arachnologica</source><volume>64</volume>(<issue>2</issue>): <fpage>83</fpage>–<lpage>89</lpage>. <ext-link xlink:href="10.2476/asjaa.64.83" ext-link-type="doi" xlink:type="simple">https://doi.org/10.2476/asjaa.64.83</ext-link></mixed-citation></ref></ref-list></tp:taxon-treatment>
