# Supplementary material for: ﻿Six new species of the spider genus Clubiona Latreille, 1804 (Araneae, Clubionidae) from subtropical forests of Sichuan Province, China
Source: Zookeys. 2025 Aug 4;1248:61–91. doi: 10.3897/zookeys.1248.153967 (PMC12340537; doi:10.3897/zookeys.1248.153967)
Supplement: XML Treatment for Clubiona rouqiu [file zookeys.1248.153967-treatment3.xml]

<!DOCTYPE tp:taxon-treatment
  PUBLIC "-//TaxonX//DTD Taxonomic Treatment Publishing DTD v0 20100105//EN" "tax-treatment-NSO.dtd">
<tp:taxon-treatment xmlns:tp="http://www.plazi.org/taxpub"><tp:treatment-meta><kwd-group><label>Taxon classification</label><kwd>
                <named-content content-type="kingdom">Animalia</named-content>
              </kwd><kwd>
                <named-content content-type="order">Araneae</named-content>
              </kwd><kwd>
                <named-content content-type="family">Clubionidae</named-content>
              </kwd></kwd-group><mixed-citation publication-type="journal"><person-group><name><surname>Zhang</surname><given-names>Jianshuang</given-names></name><name><surname>Xing</surname><given-names>Yuanqian</given-names></name><name><surname>Yu</surname><given-names>Hao</given-names></name><name><surname>Li</surname><given-names>Shuqiang</given-names></name></person-group><article-title>﻿Six new species of the spider genus <italic><tp:taxon-name><tp:taxon-name-part taxon-name-part-type="genus" reg="Clubiona">Clubiona</tp:taxon-name-part></tp:taxon-name></italic> Latreille, 1804 (<tp:taxon-name><tp:taxon-name-part taxon-name-part-type="order">Araneae</tp:taxon-name-part></tp:taxon-name>, <tp:taxon-name><tp:taxon-name-part taxon-name-part-type="family">Clubionidae</tp:taxon-name-part></tp:taxon-name>) from subtropical forests of Sichuan Province, China</article-title><source>Zookeys</source><day>04</day><month>08</month><year>2025</year><volume>1248</volume><fpage>61</fpage><lpage>91</lpage><pub-id pub-id-type="doi">10.3897/zookeys.1248.153967</pub-id></mixed-citation></tp:treatment-meta><tp:nomenclature><label>﻿</label><tp:taxon-name>
              <object-id xmlns:xlink="http://www.w3.org/1999/xlink" content-type="arpha" xlink:type="simple">D3B9ABB7-568D-5522-B393-0371BE308CA7</object-id>
              <tp:taxon-name-part taxon-name-part-type="genus" reg="Clubiona">Clubiona</tp:taxon-name-part>
              <tp:taxon-name-part taxon-name-part-type="species" reg="rouqiu">rouqiu</tp:taxon-name-part>
              <object-id xmlns:xlink="http://www.w3.org/1999/xlink" content-type="zoobank" xlink:type="simple">https://zoobank.org/2F1FD787-F09F-47CD-85C3-7A8A7E766ED9</object-id>
            </tp:taxon-name><tp:taxon-authority>Yu &amp; Li</tp:taxon-authority><tp:taxon-status xmlns:xlink="http://www.w3.org/1999/xlink" xlink:type="simple">sp. nov.</tp:taxon-status><xref ref-type="fig" rid="F1">Figs 1</xref><xref ref-type="fig" rid="F4">, 4</xref><xref ref-type="fig" rid="F5">, 5</xref></tp:nomenclature><tp:treatment-sec sec-type="type material" id="SECID0EO3AG"><title>Type material.</title><p><bold><italic>Holotype</italic></bold>: China • ♂ (<named-content xmlns:xlink="http://www.w3.org/1999/xlink" content-type="dwc:institutional_code" xlink:title="Institute of Zoology, Chinese Academy of Sciences" xlink:href="http://grbio.org/institution/institute-zoology-chinese-academy-sciences" xlink:type="simple">IZCAS</named-content>-Ar 45531, YHCLU0393); Sichuan Prov., Panzhihua City, Miyi Co., Puwei Town, Ertaizi Vill.; <named-content xmlns:xlink="http://www.w3.org/1999/xlink" content-type="dwc:verbatimCoordinates" xlink:type="simple"><named-content content-type="geo-json" specific-use="{&#34;type&#34;:&#34;Point&#34;,&#34;coordinates&#34;:[101.990000,27.050000]}" id="NCID0EB4AG" xlink:type="simple">27.05°N, 101.99°E</named-content></named-content>, ca 2266 m; 5.VI.2024; X. Zhang et al. leg. <bold><italic>Paratype</italic></bold>: China • 1 ♀ (<named-content xmlns:xlink="http://www.w3.org/1999/xlink" content-type="dwc:institutional_code" xlink:title="Institute of Zoology, Chinese Academy of Sciences" xlink:href="http://grbio.org/institution/institute-zoology-chinese-academy-sciences" xlink:type="simple">IZCAS</named-content>-Ar 45532, YHCLU0382); Sichuan Prov., Liangshan Pref., Mianning Co., Yihai Town, Damawu Vill.; <named-content xmlns:xlink="http://www.w3.org/1999/xlink" content-type="dwc:verbatimCoordinates" xlink:type="simple"><named-content content-type="geo-json" specific-use="{&#34;type&#34;:&#34;Point&#34;,&#34;coordinates&#34;:[102.240000,28.610000]}" id="NCID0ER4AG" xlink:type="simple">28.61°N, 102.24°E</named-content></named-content>, ca 2213 m; 9.VI.2024; X. Zhang et al. leg.</p></tp:treatment-sec><tp:treatment-sec sec-type="diagnosis" id="SECID0EW4AG"><title>Diagnosis.</title><p>Male of <italic><tp:taxon-name><tp:taxon-name-part taxon-name-part-type="genus" reg="Clubiona">C.</tp:taxon-name-part><tp:taxon-name-part taxon-name-part-type="species" reg="rouqiu">rouqiu</tp:taxon-name-part></tp:taxon-name></italic> sp. nov. resembles that of <italic><tp:taxon-name><tp:taxon-name-part taxon-name-part-type="genus" reg="Clubiona">C.</tp:taxon-name-part><tp:taxon-name-part taxon-name-part-type="species" reg="stiligera">stiligera</tp:taxon-name-part></tp:taxon-name></italic> Deeleman-Reinhold, 2001 (<xref ref-type="bibr" rid="B3">Deeleman-Reinhold 2001</xref>: figs 41, 42) in having similar filiform embolus, and distinctly inflated bulb, but differs by ventral tibial apophysis (<abbrev xmlns:xlink="http://www.w3.org/1999/xlink" xlink:title="ventral tibial apophysis" id="ABBRID0EW5AG" xlink:type="simple">VTA</abbrev>) papilliform (Fig. <xref ref-type="fig" rid="F4">4B</xref>) (vs subtriangular; <xref ref-type="bibr" rid="B3">Deeleman-Reinhold 2001</xref>: fig. 41); <abbrev xmlns:xlink="http://www.w3.org/1999/xlink" xlink:title="retrolateral tibial apophysis" id="ABBRID0EC6AG" xlink:type="simple">RTA</abbrev> thinner than <abbrev xmlns:xlink="http://www.w3.org/1999/xlink" xlink:title="ventral tibial apophysis" id="ABBRID0EG6AG" xlink:type="simple">VTA</abbrev>, slightly curved, tip pointing ventro-distally (Fig. <xref ref-type="fig" rid="F4">4B</xref>) (vs thicker, distinctly curved, tip pointing ventro-proximally; <xref ref-type="bibr" rid="B3">Deeleman-Reinhold 2001</xref>: fig. 41); embolus (<abbrev xmlns:xlink="http://www.w3.org/1999/xlink" xlink:title="embolus" id="ABBRID0ES6AG" xlink:type="simple">Em</abbrev>) longitudinally extending, more or less ʃ-shaped in ventral view (Fig. <xref ref-type="fig" rid="F4">4D</xref>) (vs mainly horizontally extended, nearly ~-shaped; <xref ref-type="bibr" rid="B3">Deeleman-Reinhold 2001</xref>: fig. 42). Female of <italic><tp:taxon-name><tp:taxon-name-part taxon-name-part-type="genus" reg="Clubiona">C.</tp:taxon-name-part><tp:taxon-name-part taxon-name-part-type="species" reg="rouqiu">rouqiu</tp:taxon-name-part></tp:taxon-name></italic> sp. nov. resembles that of <italic><tp:taxon-name><tp:taxon-name-part taxon-name-part-type="genus" reg="Clubiona">C.</tp:taxon-name-part><tp:taxon-name-part taxon-name-part-type="species" reg="tiane">tiane</tp:taxon-name-part></tp:taxon-name></italic> Yu &amp; Li, 2019, in having nearly arch-shaped atrium (A) and similarly shaped spermathecae (<abbrev xmlns:xlink="http://www.w3.org/1999/xlink" xlink:title="spermatheca" id="ABBRID0EUABG" xlink:type="simple">Sp</abbrev>) with tubular median and posterior parts (<abbrev xmlns:xlink="http://www.w3.org/1999/xlink" xlink:title="median part of spermatheca" id="ABBRID0EYABG" xlink:type="simple">MS</abbrev> and <abbrev xmlns:xlink="http://www.w3.org/1999/xlink" xlink:title="posterior part of spermatheca" id="ABBRID0E3ABG" xlink:type="simple">PS</abbrev>), but can be recognised by globular anterior part (<abbrev xmlns:xlink="http://www.w3.org/1999/xlink" xlink:title="anterior part of spermatheca" id="ABBRID0EABBG" xlink:type="simple">AS</abbrev>) (vs tubular), and by long and distinct copulatory ducts (<abbrev xmlns:xlink="http://www.w3.org/1999/xlink" xlink:title="copulatory duct" id="ABBRID0EEBBG" xlink:type="simple">CD</abbrev>) running along U-shaped course (vs short, indistinct, almost invisible) (cf. Fig. <xref ref-type="fig" rid="F5">5C, D</xref> and <xref ref-type="bibr" rid="B40">Zhang et al. 2021</xref>: fig. 19D, E).</p><fig id="F4" position="float" orientation="portrait"><object-id xmlns:xlink="http://www.w3.org/1999/xlink" content-type="arpha" xlink:type="simple">D16BAEA1-3143-589C-8203-401D47E06A65</object-id><label>Figure 4.</label><caption><p><italic><tp:taxon-name><tp:taxon-name-part taxon-name-part-type="genus" reg="Clubiona">Clubiona</tp:taxon-name-part><tp:taxon-name-part taxon-name-part-type="species" reg="rouqiu">rouqiu</tp:taxon-name-part></tp:taxon-name></italic> sp. nov., holotype male palp. A. Prolateral view; B. Retrolateral view; C. Bulb, prolateral view; D. Bulb, ventral view; E. Bulb, retrolateral view. Abbreviations: <abbrev xmlns:xlink="http://www.w3.org/1999/xlink" xlink:title="cymbium" id="ABBRID0EDCBG" xlink:type="simple">Cy</abbrev> = cymbium; <abbrev xmlns:xlink="http://www.w3.org/1999/xlink" xlink:title="embolic base" id="ABBRID0EHCBG" xlink:type="simple">EB</abbrev> = embolic base; <abbrev xmlns:xlink="http://www.w3.org/1999/xlink" xlink:title="embolus" id="ABBRID0ELCBG" xlink:type="simple">Em</abbrev> = embolus; <abbrev xmlns:xlink="http://www.w3.org/1999/xlink" xlink:title="retrolateral tibial apophysis" id="ABBRID0EPCBG" xlink:type="simple">RTA</abbrev> = retrolateral tibial apophysis; <abbrev xmlns:xlink="http://www.w3.org/1999/xlink" xlink:title="sperm duct" id="ABBRID0ETCBG" xlink:type="simple">SD</abbrev> = sperm duct; <abbrev xmlns:xlink="http://www.w3.org/1999/xlink" xlink:title="subtegulum" id="ABBRID0EXCBG" xlink:type="simple">St</abbrev> = subtegulum; <abbrev xmlns:xlink="http://www.w3.org/1999/xlink" xlink:title="tegulum" id="ABBRID0E2CBG" xlink:type="simple">Te</abbrev> = tegulum; <abbrev xmlns:xlink="http://www.w3.org/1999/xlink" xlink:title="ventral tibial apophysis" id="ABBRID0E6CBG" xlink:type="simple">VTA</abbrev> = ventral tibial apophysis. Scale bars: 0.2 mm.</p></caption><graphic xmlns:xlink="http://www.w3.org/1999/xlink" xlink:href="zookeys-1248-061_article-153967__-g004.jpg" position="float" orientation="portrait" xlink:type="simple" id="oo_1387729.jpg"><uri content-type="original_file" xlink:type="simple">https://binary.pensoft.net/fig/1387729</uri></graphic></fig></tp:treatment-sec><tp:treatment-sec sec-type="description" id="SECID0EIDBG"><title>Description.</title><p><bold>Male.</bold> Holotype (Fig. <xref ref-type="fig" rid="F5">5E, F</xref>): Total length 3.73; carapace 1.43 long, 1.05 wide; abdomen 2.30 long, 1.27 wide. Carapace pale brown, slightly darker in cephalic area, with pair of short faint lines running longitudinally from behind <abbrev xmlns:xlink="http://www.w3.org/1999/xlink" xlink:title="anterior median eyes" id="ABBRID0EUDBG" xlink:type="simple">AME</abbrev>, ocular region moderately narrowed; cervical groove indistinct; tegument smooth, clothed with short setae. <abbrev xmlns:xlink="http://www.w3.org/1999/xlink" xlink:title="anterior eye row" id="ABBRID0EYDBG" xlink:type="simple">AER</abbrev> slightly recurved, <abbrev xmlns:xlink="http://www.w3.org/1999/xlink" xlink:title="posterior eye row" id="ABBRID0E3DBG" xlink:type="simple">PER</abbrev> almost straight, latter wider than former. Eye sizes and interdistances: <abbrev xmlns:xlink="http://www.w3.org/1999/xlink" xlink:title="anterior median eyes" id="ABBRID0EAEBG" xlink:type="simple">AME</abbrev> 0.08, <abbrev xmlns:xlink="http://www.w3.org/1999/xlink" xlink:title="anterior lateral eyes" id="ABBRID0EEEBG" xlink:type="simple">ALE</abbrev> 0.10, <abbrev xmlns:xlink="http://www.w3.org/1999/xlink" xlink:title="posterior median eyes" id="ABBRID0EIEBG" xlink:type="simple">PME</abbrev> 0.11, <abbrev xmlns:xlink="http://www.w3.org/1999/xlink" xlink:title="posterior lateral eyes" id="ABBRID0EMEBG" xlink:type="simple">PLE</abbrev> 0.09, <abbrev xmlns:xlink="http://www.w3.org/1999/xlink" xlink:title="distance between AMEs" id="ABBRID0EQEBG" xlink:type="simple">AME–AME</abbrev> 0.05, <abbrev xmlns:xlink="http://www.w3.org/1999/xlink" xlink:title="distance between AME and ALE" id="ABBRID0EUEBG" xlink:type="simple">AME–ALE</abbrev> 0.02, <abbrev xmlns:xlink="http://www.w3.org/1999/xlink" xlink:title="distance between PMEs" id="ABBRID0EYEBG" xlink:type="simple">PME–PME</abbrev> 0.13, <abbrev xmlns:xlink="http://www.w3.org/1999/xlink" xlink:title="distance between PME and PLE" id="ABBRID0E3EBG" xlink:type="simple">PME–PLE</abbrev> 0.09, <abbrev xmlns:xlink="http://www.w3.org/1999/xlink" xlink:title="length of MOQ" id="ABBRID0EAFBG" xlink:type="simple">MOQL</abbrev> 0.24, <abbrev xmlns:xlink="http://www.w3.org/1999/xlink" xlink:title="MOQ anterior width" id="ABBRID0EEFBG" xlink:type="simple">MOQA</abbrev> 0.22, <abbrev xmlns:xlink="http://www.w3.org/1999/xlink" xlink:title="MOQ posterior width" id="ABBRID0EIFBG" xlink:type="simple">MOQP</abbrev> 0.33. Chelicerae coloured as ocular region, with three teeth on promargin and two teeth on retromargin. Sternum yellowish white, 0.80 long, 0.62 wide. Labium and endites pale orange. Legs uniformly yellowish white, without distinct markings. Leg measurements: I 2.79 (0.80, 1.14, 0.48, 0.37), II 3.21 (0.89, 1.31, 0.60, 0.41), III 2.77 (0.78, 0.92, 0.72, 0.35), IV 3.89 (1.12, 1.36, 1.01, 0.40). Abdomen oval, uniformly pale white, dorsally with lengthwise, double-edged spear-shaped beige heart mark, reaching posterior half, with two pairs of brown muscle depressions laterally; venter uniformly pale white, without distinct markings.</p><fig id="F5" position="float" orientation="portrait"><object-id xmlns:xlink="http://www.w3.org/1999/xlink" content-type="arpha" xlink:type="simple">034390D4-0752-59C5-BC64-867BC796B752</object-id><label>Figure 5.</label><caption><p><italic><tp:taxon-name><tp:taxon-name-part taxon-name-part-type="genus" reg="Clubiona">Clubiona</tp:taxon-name-part><tp:taxon-name-part taxon-name-part-type="species" reg="rouqiu">rouqiu</tp:taxon-name-part></tp:taxon-name></italic> sp. nov., female paratype and male holotype, epigyne (A–D), male habitus (E, F) and female habitus (G, H). A. Intact, ventral view; B. Cleared, ventral view; C. Cleared, dorsal view; D. Cleared, dorsal view (dashed line in D showing schematic course of copulatory duct, dorsal); E. Dorsal view; F. Lateral view; G. Dorsal view; H. Ventral view. Abbreviations: A = atrium; <abbrev xmlns:xlink="http://www.w3.org/1999/xlink" xlink:title="atrial anterior margin" id="ABBRID0E6FBG" xlink:type="simple">AAM</abbrev> = atrial anterior margin; <abbrev xmlns:xlink="http://www.w3.org/1999/xlink" xlink:title="anterior part of spermatheca" id="ABBRID0EDGBG" xlink:type="simple">AS</abbrev> = anterior part of spermatheca; <abbrev xmlns:xlink="http://www.w3.org/1999/xlink" xlink:title="bursa" id="ABBRID0EHGBG" xlink:type="simple">BS</abbrev> = bursa; <abbrev xmlns:xlink="http://www.w3.org/1999/xlink" xlink:title="copulatory duct" id="ABBRID0ELGBG" xlink:type="simple">CD</abbrev> = copulatory duct; <abbrev xmlns:xlink="http://www.w3.org/1999/xlink" xlink:title="copulatory opening" id="ABBRID0EPGBG" xlink:type="simple">CO</abbrev> = copulatory opening; <abbrev xmlns:xlink="http://www.w3.org/1999/xlink" xlink:title="fertilisation duct" id="ABBRID0ETGBG" xlink:type="simple">FD</abbrev> = fertilisation duct; <abbrev xmlns:xlink="http://www.w3.org/1999/xlink" xlink:title="median part of spermatheca" id="ABBRID0EXGBG" xlink:type="simple">MS</abbrev> = median part of spermatheca; <abbrev xmlns:xlink="http://www.w3.org/1999/xlink" xlink:title="posterior part of spermatheca" id="ABBRID0E2GBG" xlink:type="simple">PS</abbrev> = posterior part of spermatheca; <abbrev xmlns:xlink="http://www.w3.org/1999/xlink" xlink:title="spermatheca" id="ABBRID0E6GBG" xlink:type="simple">Sp</abbrev> = spermatheca. Scale bars: 0.2 mm (A–D); 1 mm (E–H).</p></caption><graphic xmlns:xlink="http://www.w3.org/1999/xlink" xlink:href="zookeys-1248-061_article-153967__-g005.jpg" position="float" orientation="portrait" xlink:type="simple" id="oo_1387730.jpg"><uri content-type="original_file" xlink:type="simple">https://binary.pensoft.net/fig/1387730</uri></graphic></fig><p>Palp (Fig. <xref ref-type="fig" rid="F4">4A–E</xref>). Femur and patella unmodified. Tibia short, ~1/4 of cymbium length, with two apophyses: ventral apophysis (<abbrev xmlns:xlink="http://www.w3.org/1999/xlink" xlink:title="ventral tibial apophysis" id="ABBRID0EOHBG" xlink:type="simple">VTA</abbrev>) slightly thicker, papilliform, ~1/4 of tibia length; retrolateral apophysis (<abbrev xmlns:xlink="http://www.w3.org/1999/xlink" xlink:title="retrolateral tibial apophysis" id="ABBRID0ESHBG" xlink:type="simple">RTA</abbrev>) relatively narrower, finger-shaped. Cymbium (<abbrev xmlns:xlink="http://www.w3.org/1999/xlink" xlink:title="cymbium" id="ABBRID0EWHBG" xlink:type="simple">Cy</abbrev>) distinctly slender, ~2.5× longer than wide. Bulb egg-shaped, distinctly inflated, strongly bulging and prolapsed, expanded posteriorly, reaching palpal patella. Subtegulum (<abbrev xmlns:xlink="http://www.w3.org/1999/xlink" xlink:title="subtegulum" id="ABBRID0E1HBG" xlink:type="simple">St</abbrev>) ~2/5 of tegulum length, located dorso-prolaterally to tegulum. Tegulum (<abbrev xmlns:xlink="http://www.w3.org/1999/xlink" xlink:title="tegulum" id="ABBRID0E5HBG" xlink:type="simple">Te</abbrev>) ~1.45× longer than wide; sperm duct (<abbrev xmlns:xlink="http://www.w3.org/1999/xlink" xlink:title="sperm duct" id="ABBRID0ECIBG" xlink:type="simple">SD</abbrev>) invisible in ventral view. Embolic base (<abbrev xmlns:xlink="http://www.w3.org/1999/xlink" xlink:title="embolic base" id="ABBRID0EGIBG" xlink:type="simple">EB</abbrev>) represented by enlarged tubercle, ~3/10 of tegulum length, situated meso-prolaterally on tegulum; free part of embolus (<abbrev xmlns:xlink="http://www.w3.org/1999/xlink" xlink:title="embolus" id="ABBRID0EKIBG" xlink:type="simple">Em</abbrev>) slender, filiform, ~2/3 of tegulum length, tip slightly curved, sharp, extending above cymbium apex. Conductor absent.</p><p><bold>Female.</bold> Paratype (Fig. <xref ref-type="fig" rid="F5">5G, H</xref>): Total length 3.45; carapace 1.55 long, 1.11 wide; abdomen 1.90 long, 1.39 wide. Eye sizes and interdistances: <abbrev xmlns:xlink="http://www.w3.org/1999/xlink" xlink:title="anterior median eyes" id="ABBRID0EWIBG" xlink:type="simple">AME</abbrev> 0.09, <abbrev xmlns:xlink="http://www.w3.org/1999/xlink" xlink:title="anterior lateral eyes" id="ABBRID0E1IBG" xlink:type="simple">ALE</abbrev> 0.11, <abbrev xmlns:xlink="http://www.w3.org/1999/xlink" xlink:title="posterior median eyes" id="ABBRID0E5IBG" xlink:type="simple">PME</abbrev> 0.10, <abbrev xmlns:xlink="http://www.w3.org/1999/xlink" xlink:title="posterior lateral eyes" id="ABBRID0ECJBG" xlink:type="simple">PLE</abbrev> 0.10, <abbrev xmlns:xlink="http://www.w3.org/1999/xlink" xlink:title="distance between AMEs" id="ABBRID0EGJBG" xlink:type="simple">AME–AME</abbrev> 0.08, <abbrev xmlns:xlink="http://www.w3.org/1999/xlink" xlink:title="distance between AME and ALE" id="ABBRID0EKJBG" xlink:type="simple">AME–ALE</abbrev> 0.02, <abbrev xmlns:xlink="http://www.w3.org/1999/xlink" xlink:title="distance between PMEs" id="ABBRID0EOJBG" xlink:type="simple">PME–PME</abbrev> 0.18, <abbrev xmlns:xlink="http://www.w3.org/1999/xlink" xlink:title="distance between PME and PLE" id="ABBRID0ESJBG" xlink:type="simple">PME–PLE</abbrev> 0.10, <abbrev xmlns:xlink="http://www.w3.org/1999/xlink" xlink:title="length of MOQ" id="ABBRID0EWJBG" xlink:type="simple">MOQL</abbrev> 0.26, <abbrev xmlns:xlink="http://www.w3.org/1999/xlink" xlink:title="MOQ anterior width" id="ABBRID0E1JBG" xlink:type="simple">MOQA</abbrev> 0.24, <abbrev xmlns:xlink="http://www.w3.org/1999/xlink" xlink:title="MOQ posterior width" id="ABBRID0E5JBG" xlink:type="simple">MOQP</abbrev> 0.37. Sternum 0.88 long, 0.65 wide. Leg measurements: I 2.60 (0.78, 1.00, 0.50, 0.32), II 2.77 (0.82, 1.07, 0.53, 0.35), III 2.59 (0.78, 0.86, 0.63, 0.32), IV 3.90 (1.16, 1.31, 1.07, 0.36). General characters as in male, but slightly smaller and darker.</p><p>Epigyne (Fig. <xref ref-type="fig" rid="F5">5A–D</xref>). Epigynal plate nearly as wide as long, margin not rebordered. Atrium (A) small, nearly trapezoidal, ~1/10 of epigyne width, atrial anterior margin (<abbrev xmlns:xlink="http://www.w3.org/1999/xlink" xlink:title="atrial anterior margin" id="ABBRID0EIKBG" xlink:type="simple">AAM</abbrev>) heavily sclerotised, posterior margin not delimited. Copulatory openings (<abbrev xmlns:xlink="http://www.w3.org/1999/xlink" xlink:title="copulatory opening" id="ABBRID0EMKBG" xlink:type="simple">CO</abbrev>) small, located at basolateral atrial borders. Copulatory ducts (<abbrev xmlns:xlink="http://www.w3.org/1999/xlink" xlink:title="copulatory duct" id="ABBRID0EQKBG" xlink:type="simple">CD</abbrev>) relatively long, descending longitudinally to vulva’s horizontal axis, then retracing, ascending longitudinally to form U-shaped course, finally extending laterally to connect with spermathecae. Spermathecae (<abbrev xmlns:xlink="http://www.w3.org/1999/xlink" xlink:title="spermatheca" id="ABBRID0EUKBG" xlink:type="simple">Sp</abbrev>) with globular anterior part (<abbrev xmlns:xlink="http://www.w3.org/1999/xlink" xlink:title="anterior part of spermatheca" id="ABBRID0EYKBG" xlink:type="simple">AS</abbrev>), tubular median and posterior parts (<abbrev xmlns:xlink="http://www.w3.org/1999/xlink" xlink:title="median part of spermatheca" id="ABBRID0E3KBG" xlink:type="simple">MS</abbrev> and <abbrev xmlns:xlink="http://www.w3.org/1999/xlink" xlink:title="posterior part of spermatheca" id="ABBRID0EALBG" xlink:type="simple">PS</abbrev>), small fertilisation ducts (<abbrev xmlns:xlink="http://www.w3.org/1999/xlink" xlink:title="fertilisation duct" id="ABBRID0EELBG" xlink:type="simple">FD</abbrev>) terminally; anterior part moderately large, ~1/5 of epigyne width, separated by 3× diameters; median part moderately long, ~1.5× longer than anterior part; posterior part wrinkled. Bursae (<abbrev xmlns:xlink="http://www.w3.org/1999/xlink" xlink:title="bursa" id="ABBRID0EILBG" xlink:type="simple">BS</abbrev>) close, nearly egg-shaped, ~2/3 of epigyne length, surface translucent, wrinkled.</p></tp:treatment-sec><tp:treatment-sec sec-type="distribution" id="SECID0EMLBG"><title>Distribution.</title><p>Known only from the type localities, Miyi County and Mianning County, Sichuan, China (Fig. <xref ref-type="fig" rid="F1">1</xref>).</p></tp:treatment-sec><tp:treatment-sec sec-type="etymology" id="SECID0EWLBG"><title>Etymology.</title><p>The specific name is derived from the Chinese pinyin ‘ròuqiú’, which means ‘flesh ball’, referring to the inflated, flesh-coloured palpal bulb of the new species, which is shaped like a flesh ball; noun in apposition. In Chinese traditional mythology, the youthful hero deity Nezha was born from a glowing flesh ball. The palpal bulb of the new species resembles this sphere.</p></tp:treatment-sec><tp:treatment-sec><!--Section generated to contain objects referenced in tp:taxon-treatment.--><fig id="F1" position="float" orientation="portrait"><object-id xmlns:xlink="http://www.w3.org/1999/xlink" content-type="arpha" xlink:type="simple">03E3D3D0-6160-58E7-B7D4-7D19FE1346CC</object-id><label>Figure 1.</label><caption><p>A. Locality of Sichuan Province; B. distribution of the new <italic><tp:taxon-name><tp:taxon-name-part taxon-name-part-type="genus" reg="Clubiona">Clubiona</tp:taxon-name-part></tp:taxon-name></italic> species from Sichuan.</p></caption><graphic xmlns:xlink="http://www.w3.org/1999/xlink" xlink:href="zookeys-1248-061_article-153967__-g001.jpg" position="float" orientation="portrait" xlink:type="simple" id="oo_1387726.jpg"><uri content-type="original_file" xlink:type="simple">https://binary.pensoft.net/fig/1387726</uri></graphic></fig></tp:treatment-sec><ref-list><ref id="B3"><mixed-citation xmlns:xlink="http://www.w3.org/1999/xlink" xlink:type="simple"><person-group><name name-style="western"><surname>Deeleman-Reinhold</surname><given-names>CL</given-names></name></person-group> (<year>2001</year>) <source>Forest Spiders of South East Asia: with a revision of the sac and ground spiders (<tp:taxon-name><tp:taxon-name-part taxon-name-part-type="order">Araneae</tp:taxon-name-part></tp:taxon-name>: <tp:taxon-name><tp:taxon-name-part taxon-name-part-type="family">Clubionidae</tp:taxon-name-part></tp:taxon-name>, <tp:taxon-name><tp:taxon-name-part taxon-name-part-type="family">Corinnidae</tp:taxon-name-part></tp:taxon-name>, <tp:taxon-name><tp:taxon-name-part taxon-name-part-type="family">Liocranidae</tp:taxon-name-part></tp:taxon-name>, <tp:taxon-name><tp:taxon-name-part taxon-name-part-type="family">Gnaphosidae</tp:taxon-name-part></tp:taxon-name>, <tp:taxon-name><tp:taxon-name-part taxon-name-part-type="family">Prodidomidae</tp:taxon-name-part></tp:taxon-name> and <tp:taxon-name><tp:taxon-name-part taxon-name-part-type="family">Trochanteriidae</tp:taxon-name-part></tp:taxon-name>).</source><publisher-name>Brill</publisher-name>, <publisher-loc>Leiden</publisher-loc>, <size units="page">591 pp</size>. <ext-link xlink:href="10.1163/9789004475588" ext-link-type="doi" xlink:type="simple">https://doi.org/10.1163/9789004475588</ext-link></mixed-citation></ref><ref id="B40"><mixed-citation xmlns:xlink="http://www.w3.org/1999/xlink" xlink:type="simple"><person-group><name name-style="western"><surname>Zhang</surname><given-names>JS</given-names></name><name name-style="western"><surname>Yu</surname><given-names>H</given-names></name><name name-style="western"><surname>Li</surname><given-names>SQ</given-names></name></person-group> (<year>2021</year>) <article-title>Taxonomic studies on the sac spider genus <italic><tp:taxon-name><tp:taxon-name-part taxon-name-part-type="genus">Clubiona</tp:taxon-name-part></tp:taxon-name></italic> (<tp:taxon-name><tp:taxon-name-part taxon-name-part-type="order">Araneae</tp:taxon-name-part></tp:taxon-name>, <tp:taxon-name><tp:taxon-name-part taxon-name-part-type="family">Clubionidae</tp:taxon-name-part></tp:taxon-name>) from Xishuangbanna Rainforest, China.</article-title><source>ZooKeys</source><volume>1034</volume>: <fpage>1</fpage>–<lpage>163</lpage>. <ext-link xlink:href="10.3897/zookeys.1034.59413" ext-link-type="doi" xlink:type="simple">https://doi.org/10.3897/zookeys.1034.59413</ext-link></mixed-citation></ref></ref-list></tp:taxon-treatment>
