# Supplementary material for: ﻿Six new species of the spider genus Clubiona Latreille, 1804 (Araneae, Clubionidae) from subtropical forests of Sichuan Province, China
Source: Zookeys. 2025 Aug 4;1248:61–91. doi: 10.3897/zookeys.1248.153967 (PMC12340537; doi:10.3897/zookeys.1248.153967)
Supplement: XML Treatment for Clubiona yinyangjian [file zookeys.1248.153967-treatment4.xml]

<!DOCTYPE tp:taxon-treatment
  PUBLIC "-//TaxonX//DTD Taxonomic Treatment Publishing DTD v0 20100105//EN" "tax-treatment-NSO.dtd">
<tp:taxon-treatment xmlns:tp="http://www.plazi.org/taxpub"><tp:treatment-meta><kwd-group><label>Taxon classification</label><kwd>
                <named-content content-type="kingdom">Animalia</named-content>
              </kwd><kwd>
                <named-content content-type="order">Araneae</named-content>
              </kwd><kwd>
                <named-content content-type="family">Clubionidae</named-content>
              </kwd></kwd-group><mixed-citation publication-type="journal"><person-group><name><surname>Zhang</surname><given-names>Jianshuang</given-names></name><name><surname>Xing</surname><given-names>Yuanqian</given-names></name><name><surname>Yu</surname><given-names>Hao</given-names></name><name><surname>Li</surname><given-names>Shuqiang</given-names></name></person-group><article-title>﻿Six new species of the spider genus <italic><tp:taxon-name><tp:taxon-name-part taxon-name-part-type="genus" reg="Clubiona">Clubiona</tp:taxon-name-part></tp:taxon-name></italic> Latreille, 1804 (<tp:taxon-name><tp:taxon-name-part taxon-name-part-type="order">Araneae</tp:taxon-name-part></tp:taxon-name>, <tp:taxon-name><tp:taxon-name-part taxon-name-part-type="family">Clubionidae</tp:taxon-name-part></tp:taxon-name>) from subtropical forests of Sichuan Province, China</article-title><source>Zookeys</source><day>04</day><month>08</month><year>2025</year><volume>1248</volume><fpage>61</fpage><lpage>91</lpage><pub-id pub-id-type="doi">10.3897/zookeys.1248.153967</pub-id></mixed-citation></tp:treatment-meta><tp:nomenclature><label>﻿</label><tp:taxon-name>
              <object-id xmlns:xlink="http://www.w3.org/1999/xlink" content-type="arpha" xlink:type="simple">BD5ADABC-BA65-5886-9280-49A4DED4AF77</object-id>
              <tp:taxon-name-part taxon-name-part-type="genus" reg="Clubiona">Clubiona</tp:taxon-name-part>
              <tp:taxon-name-part taxon-name-part-type="species" reg="yinyangjian">yinyangjian</tp:taxon-name-part>
              <object-id xmlns:xlink="http://www.w3.org/1999/xlink" content-type="zoobank" xlink:type="simple">https://zoobank.org/48CED5DF-726F-4A28-8AC7-BB3A027D43C7</object-id>
            </tp:taxon-name><tp:taxon-authority>Yu &amp; Li</tp:taxon-authority><tp:taxon-status xmlns:xlink="http://www.w3.org/1999/xlink" xlink:type="simple">sp. nov.</tp:taxon-status><xref ref-type="fig" rid="F1">Figs 1</xref><xref ref-type="fig" rid="F6">, 6</xref><xref ref-type="fig" rid="F7">, 7</xref></tp:nomenclature><tp:treatment-sec sec-type="type material" id="SECID0ERNBG"><title>Type material.</title><p><bold><italic>Holotype</italic></bold>: China • ♂ (<named-content xmlns:xlink="http://www.w3.org/1999/xlink" content-type="dwc:institutional_code" xlink:title="Institute of Zoology, Chinese Academy of Sciences" xlink:href="http://grbio.org/institution/institute-zoology-chinese-academy-sciences" xlink:type="simple">IZCAS</named-content>-Ar 45533, YHCLU0395); Sichuan Prov., Panzhihua City, Miyi Co., Puwei Town, Ertaizi Vill.; <named-content xmlns:xlink="http://www.w3.org/1999/xlink" content-type="dwc:verbatimCoordinates" xlink:type="simple"><named-content content-type="geo-json" specific-use="{&#34;type&#34;:&#34;Point&#34;,&#34;coordinates&#34;:[101.990000,27.050000]}" id="NCID0EEOBG" xlink:type="simple">27.05°N, 101.99°E</named-content></named-content>, ca 2266 m; 5.VI.2024; X. Zhang et al. leg. <bold><italic>Paratype</italic></bold>: China • 1 ♀ (<named-content xmlns:xlink="http://www.w3.org/1999/xlink" content-type="dwc:institutional_code" xlink:title="Institute of Zoology, Chinese Academy of Sciences" xlink:href="http://grbio.org/institution/institute-zoology-chinese-academy-sciences" xlink:type="simple">IZCAS</named-content>-Ar 45534, YHCLU0396); Sichuan Prov., Panzhihua City, Miyi Co., Puwei Town, Pengjiayakou Vill.; <named-content xmlns:xlink="http://www.w3.org/1999/xlink" content-type="dwc:verbatimCoordinates" xlink:type="simple"><named-content content-type="geo-json" specific-use="{&#34;type&#34;:&#34;Point&#34;,&#34;coordinates&#34;:[102.000000,27.060000]}" id="NCID0EUOBG" xlink:type="simple">27.06°N, 102.00°E</named-content></named-content>, ca 2464 m; 5.VI.2024; X. Zhang et al. leg.</p></tp:treatment-sec><tp:treatment-sec sec-type="diagnosis" id="SECID0EZOBG"><title>Diagnosis.</title><p>Male of the new species is easily distinguished from congroupers, with the exception of <italic><tp:taxon-name><tp:taxon-name-part taxon-name-part-type="genus" reg="Clubiona">C.</tp:taxon-name-part><tp:taxon-name-part taxon-name-part-type="species" reg="tengchong">tengchong</tp:taxon-name-part></tp:taxon-name></italic> Zhang, Zhu &amp; Song, 2007 (<xref ref-type="bibr" rid="B38">Zhang et al. 2007</xref>: fig. 2A–D), but can be separated from <italic><tp:taxon-name><tp:taxon-name-part taxon-name-part-type="genus" reg="Clubiona">C.</tp:taxon-name-part><tp:taxon-name-part taxon-name-part-type="species" reg="tengchong">tengchong</tp:taxon-name-part></tp:taxon-name></italic> by embolus (<abbrev xmlns:xlink="http://www.w3.org/1999/xlink" xlink:title="embolus" id="ABBRID0EZPBG" xlink:type="simple">Em</abbrev>) obliquely directed, tip pointing retrolateral-distally, terminating at ~1 o’clock position in ventral view (<abbrev xmlns:xlink="http://www.w3.org/1999/xlink" xlink:title="embolus" id="ABBRID0E4PBG" xlink:type="simple">Em</abbrev> longitudinally erect, tip pointing distally, terminating at ~12 o’clock position) (cf. Fig. <xref ref-type="fig" rid="F6">6D</xref> and <xref ref-type="bibr" rid="B38">Zhang et al. 2007</xref>: fig. 2B); tegulum (<abbrev xmlns:xlink="http://www.w3.org/1999/xlink" xlink:title="tegulum" id="ABBRID0EJQBG" xlink:type="simple">Te</abbrev>) ~1.45× longer than wide (vs ~2×) (cf. Fig. <xref ref-type="fig" rid="F6">6D</xref> and <xref ref-type="bibr" rid="B38">Zhang et al. 2007</xref>: fig. 2B); sperm duct (<abbrev xmlns:xlink="http://www.w3.org/1999/xlink" xlink:title="sperm duct" id="ABBRID0EVQBG" xlink:type="simple">SD</abbrev>) indistinct (vs distinct) (cf. Fig. <xref ref-type="fig" rid="F6">6D</xref> and <xref ref-type="bibr" rid="B38">Zhang et al. 2007</xref>: fig. 2B); ventral tibial apophysis (<abbrev xmlns:xlink="http://www.w3.org/1999/xlink" xlink:title="ventral tibial apophysis" id="ABBRID0EBRBG" xlink:type="simple">VTA</abbrev>) papilliform, apex blunt, partly membranous (vs digitiform, apex pointed, highly sclerotised) (cf. Fig. <xref ref-type="fig" rid="F6">6B</xref> and <xref ref-type="bibr" rid="B38">Zhang et al. 2007</xref>: fig. 2B–D). Female of <italic><tp:taxon-name><tp:taxon-name-part taxon-name-part-type="genus" reg="Clubiona">C.</tp:taxon-name-part><tp:taxon-name-part taxon-name-part-type="species" reg="yinyangjian">yinyangjian</tp:taxon-name-part></tp:taxon-name></italic> sp. nov. is most similar to that of <italic><tp:taxon-name><tp:taxon-name-part taxon-name-part-type="genus" reg="Clubiona">C.</tp:taxon-name-part><tp:taxon-name-part taxon-name-part-type="species" reg="yejiei">yejiei</tp:taxon-name-part></tp:taxon-name></italic> Yu &amp; Li, 2021 by having similarly shaped atrium (A) and tubular spermathecae (<abbrev xmlns:xlink="http://www.w3.org/1999/xlink" xlink:title="spermatheca" id="ABBRID0EDSBG" xlink:type="simple">Sp</abbrev>), but can be easily distinguished by: (1) anterior part of spermathecae (<abbrev xmlns:xlink="http://www.w3.org/1999/xlink" xlink:title="anterior part of spermatheca" id="ABBRID0EHSBG" xlink:type="simple">AS</abbrev>) horn-shaped, distinctly elevated, beyond atrial anterior margin (<abbrev xmlns:xlink="http://www.w3.org/1999/xlink" xlink:title="atrial anterior margin" id="ABBRID0ELSBG" xlink:type="simple">AAM</abbrev>) (vs claviform, slightly procurved, not overpassing <abbrev xmlns:xlink="http://www.w3.org/1999/xlink" xlink:title="atrial anterior margin" id="ABBRID0EPSBG" xlink:type="simple">AAM</abbrev>) (cf. Fig. <xref ref-type="fig" rid="F7">7C, D</xref> and Zhang et al. 2001: figs 23D, E, 89C); (2) bursae (<abbrev xmlns:xlink="http://www.w3.org/1999/xlink" xlink:title="bursa" id="ABBRID0EXSBG" xlink:type="simple">BS</abbrev>) rounded square-shaped, nearly as long as wide (vs oblong, ~1.5× longer than wide) (cf. Fig. <xref ref-type="fig" rid="F7">7C, D</xref> and Zhang et al. 2001: figs 23D, E, 89C).</p><fig id="F6" position="float" orientation="portrait"><object-id xmlns:xlink="http://www.w3.org/1999/xlink" content-type="arpha" xlink:type="simple">8CCD301D-75CB-552C-B5E3-4D2F58D41028</object-id><label>Figure 6.</label><caption><p><italic><tp:taxon-name><tp:taxon-name-part taxon-name-part-type="genus" reg="Clubiona">Clubiona</tp:taxon-name-part><tp:taxon-name-part taxon-name-part-type="species" reg="yinyangjian">yinyangjian</tp:taxon-name-part></tp:taxon-name></italic> sp. nov., holotype male palp. A. Prolateral view; B. Retrolateral view; C. Bulb, prolateral view; D. Bulb, ventral view; E. Bulb, retrolateral view. Abbreviations: C = conductor; <abbrev xmlns:xlink="http://www.w3.org/1999/xlink" xlink:title="cymbium" id="ABBRID0ESTBG" xlink:type="simple">Cy</abbrev> = cymbium; <abbrev xmlns:xlink="http://www.w3.org/1999/xlink" xlink:title="embolic base" id="ABBRID0EWTBG" xlink:type="simple">EB</abbrev> = embolic base; <abbrev xmlns:xlink="http://www.w3.org/1999/xlink" xlink:title="embolus" id="ABBRID0E1TBG" xlink:type="simple">Em</abbrev> = embolus; <abbrev xmlns:xlink="http://www.w3.org/1999/xlink" xlink:title="retrolateral tibial apophysis" id="ABBRID0E5TBG" xlink:type="simple">RTA</abbrev> = retrolateral tibial apophysis; <abbrev xmlns:xlink="http://www.w3.org/1999/xlink" xlink:title="sperm duct" id="ABBRID0ECUBG" xlink:type="simple">SD</abbrev> = sperm duct; <abbrev xmlns:xlink="http://www.w3.org/1999/xlink" xlink:title="subtegulum" id="ABBRID0EGUBG" xlink:type="simple">St</abbrev> = subtegulum; <abbrev xmlns:xlink="http://www.w3.org/1999/xlink" xlink:title="tegulum" id="ABBRID0EKUBG" xlink:type="simple">Te</abbrev> = tegulum; <abbrev xmlns:xlink="http://www.w3.org/1999/xlink" xlink:title="ventral tibial apophysis" id="ABBRID0EOUBG" xlink:type="simple">VTA</abbrev> = ventral tibial apophysis. Scale bars: 0.2 mm.</p></caption><graphic xmlns:xlink="http://www.w3.org/1999/xlink" xlink:href="zookeys-1248-061_article-153967__-g006.jpg" position="float" orientation="portrait" xlink:type="simple" id="oo_1387731.jpg"><uri content-type="original_file" xlink:type="simple">https://binary.pensoft.net/fig/1387731</uri></graphic></fig><fig id="F7" position="float" orientation="portrait"><object-id xmlns:xlink="http://www.w3.org/1999/xlink" content-type="arpha" xlink:type="simple">86A67AD1-80AA-517E-9DA0-4FA39EF53355</object-id><label>Figure 7.</label><caption><p><italic><tp:taxon-name><tp:taxon-name-part taxon-name-part-type="genus" reg="Clubiona">Clubiona</tp:taxon-name-part><tp:taxon-name-part taxon-name-part-type="species" reg="yinyangjian">yinyangjian</tp:taxon-name-part></tp:taxon-name></italic> sp. nov., female paratype and male holotype, epigyne (A–D), male habitus (E, F) and female habitus (G, H). A. Intact, ventral view; B. Cleared, ventral view; C. Cleared, dorsal view; D. Cleared, dorsal view; E. Dorsal view; F. Lateral view; G. Dorsal view; H. Ventral view. Abbreviations: A = atrium; <abbrev xmlns:xlink="http://www.w3.org/1999/xlink" xlink:title="atrial anterior margin" id="ABBRID0EKVBG" xlink:type="simple">AAM</abbrev> = atrial anterior margin; <abbrev xmlns:xlink="http://www.w3.org/1999/xlink" xlink:title="atrial posterior margin" id="ABBRID0EOVBG" xlink:type="simple">APM</abbrev> = atrial posterior margin; <abbrev xmlns:xlink="http://www.w3.org/1999/xlink" xlink:title="anterior part of spermatheca" id="ABBRID0ESVBG" xlink:type="simple">AS</abbrev> = anterior part of spermatheca; <abbrev xmlns:xlink="http://www.w3.org/1999/xlink" xlink:title="bursa" id="ABBRID0EWVBG" xlink:type="simple">BS</abbrev> = bursa; <abbrev xmlns:xlink="http://www.w3.org/1999/xlink" xlink:title="copulatory opening" id="ABBRID0E1VBG" xlink:type="simple">CO</abbrev> = copulatory opening; <abbrev xmlns:xlink="http://www.w3.org/1999/xlink" xlink:title="fertilisation duct" id="ABBRID0E5VBG" xlink:type="simple">FD</abbrev> = fertilisation duct; <abbrev xmlns:xlink="http://www.w3.org/1999/xlink" xlink:title="median part of spermatheca" id="ABBRID0ECWBG" xlink:type="simple">MS</abbrev> = median part of spermatheca; <abbrev xmlns:xlink="http://www.w3.org/1999/xlink" xlink:title="posterior part of spermatheca" id="ABBRID0EGWBG" xlink:type="simple">PS</abbrev> = posterior part of spermatheca; <abbrev xmlns:xlink="http://www.w3.org/1999/xlink" xlink:title="spermatheca" id="ABBRID0EKWBG" xlink:type="simple">Sp</abbrev> = spermatheca. Scale bars: 0.2 mm (A–D); 1 mm (E–H).</p></caption><graphic xmlns:xlink="http://www.w3.org/1999/xlink" xlink:href="zookeys-1248-061_article-153967__-g007.jpg" position="float" orientation="portrait" xlink:type="simple" id="oo_1387732.jpg"><uri content-type="original_file" xlink:type="simple">https://binary.pensoft.net/fig/1387732</uri></graphic></fig></tp:treatment-sec><tp:treatment-sec sec-type="description" id="SECID0ETWBG"><title>Description.</title><p><bold>Male.</bold> Holotype (Fig. <xref ref-type="fig" rid="F7">7E, F</xref>): Total length 4.44; carapace 1.93 long, 1.37 wide; abdomen 2.51 long, 1.55 wide. Carapace more or less pyriform, pale grey except pale brown ocular area, without pattern; ocular area slightly narrowed, in profile highest just behind longitudinal fovea, cervical groove distinct, radial grooves indistinct; tegument smooth, laterally and posteriorly clothed with short, fine setae. Eyes: both <abbrev xmlns:xlink="http://www.w3.org/1999/xlink" xlink:title="anterior eye row" id="ABBRID0E6WBG" xlink:type="simple">AER</abbrev> and <abbrev xmlns:xlink="http://www.w3.org/1999/xlink" xlink:title="posterior eye row" id="ABBRID0EDXBG" xlink:type="simple">PER</abbrev> slightly recurved in dorsal view, latter wider than former. Eye sizes and interdistances: <abbrev xmlns:xlink="http://www.w3.org/1999/xlink" xlink:title="anterior median eyes" id="ABBRID0EHXBG" xlink:type="simple">AME</abbrev> 0.14, <abbrev xmlns:xlink="http://www.w3.org/1999/xlink" xlink:title="anterior lateral eyes" id="ABBRID0ELXBG" xlink:type="simple">ALE</abbrev> 0.12, <abbrev xmlns:xlink="http://www.w3.org/1999/xlink" xlink:title="posterior median eyes" id="ABBRID0EPXBG" xlink:type="simple">PME</abbrev> 0.13, <abbrev xmlns:xlink="http://www.w3.org/1999/xlink" xlink:title="posterior lateral eyes" id="ABBRID0ETXBG" xlink:type="simple">PLE</abbrev> 0.14, <abbrev xmlns:xlink="http://www.w3.org/1999/xlink" xlink:title="distance between AMEs" id="ABBRID0EXXBG" xlink:type="simple">AME–AME</abbrev> 0.06, <abbrev xmlns:xlink="http://www.w3.org/1999/xlink" xlink:title="distance between AME and ALE" id="ABBRID0E2XBG" xlink:type="simple">AME–ALE</abbrev> 0.04, <abbrev xmlns:xlink="http://www.w3.org/1999/xlink" xlink:title="distance between PMEs" id="ABBRID0E6XBG" xlink:type="simple">PME–PME</abbrev> 0.23, <abbrev xmlns:xlink="http://www.w3.org/1999/xlink" xlink:title="distance between PME and PLE" id="ABBRID0EDYBG" xlink:type="simple">PME–PLE</abbrev> 0.15, <abbrev xmlns:xlink="http://www.w3.org/1999/xlink" xlink:title="length of MOQ" id="ABBRID0EHYBG" xlink:type="simple">MOQL</abbrev> 0.33, <abbrev xmlns:xlink="http://www.w3.org/1999/xlink" xlink:title="MOQ anterior width" id="ABBRID0ELYBG" xlink:type="simple">MOQA</abbrev> 0.31, <abbrev xmlns:xlink="http://www.w3.org/1999/xlink" xlink:title="MOQ posterior width" id="ABBRID0EPYBG" xlink:type="simple">MOQP</abbrev> 0.48. Chelicerae robust, pale orange, with three promarginal and two retromarginal teeth. Sternum off-white, 1.04 long, 0.77 wide. Labium uniformly dark brown. Endites proximally pale brown, distally off-white. Legs uniformly yellowish white, without distinct markings. Leg measurements: I 5.00 (1.38, 2.04, 1.04, 0.54), II 5.64 (1.58, 2.28, 1.20, 0.58), III 4.33 (1.22, 1.53, 1.16, 0.42), IV 6.14 (1.67, 2.09, 1.76, 0.62). Abdomen oval, dorsally beige with wide, brownish scutum extending ~1/5 of abdomen length, with two pairs of brown muscle depressions located at the central part of scutum; venter medially with two indistinct longitudinal dotted linear markings.</p><p>Palp (Fig. <xref ref-type="fig" rid="F6">6A–E</xref>). Femur and patella unmodified. Tibia relatively long, ~1/2 of cymbium length, with two apophyses: retrolateral apophysis (<abbrev xmlns:xlink="http://www.w3.org/1999/xlink" xlink:title="retrolateral tibial apophysis" id="ABBRID0EZYBG" xlink:type="simple">RTA</abbrev>) heavily sclerotised, ~1/4 of palpal tibia length, with narrowed tip, thumb-like; ventro-retrolateral apophysis (<abbrev xmlns:xlink="http://www.w3.org/1999/xlink" xlink:title="ventral tibial apophysis" id="ABBRID0E4YBG" xlink:type="simple">VTA</abbrev>) small, papilliform, partly membranous. Cymbium (<abbrev xmlns:xlink="http://www.w3.org/1999/xlink" xlink:title="cymbium" id="ABBRID0EBZBG" xlink:type="simple">Cy</abbrev>) ~2.1× longer than wide, unmodified. Bulb nearly pyriform, proximally distinctly bulging, prolapsed, proapically and apically membranous, slightly excavated to accommodate embolus and conductor. Subtegulum (<abbrev xmlns:xlink="http://www.w3.org/1999/xlink" xlink:title="subtegulum" id="ABBRID0EFZBG" xlink:type="simple">St</abbrev>) ~1/2 tegulum length, located dorso-prolaterally to tegulum. Tegulum (<abbrev xmlns:xlink="http://www.w3.org/1999/xlink" xlink:title="tegulum" id="ABBRID0EJZBG" xlink:type="simple">Te</abbrev>) elongate, oval, ~1.45× longer than wide; sperm duct (<abbrev xmlns:xlink="http://www.w3.org/1999/xlink" xlink:title="sperm duct" id="ABBRID0ENZBG" xlink:type="simple">SD</abbrev>) indistinct in ventral and prolateral views. Embolus (<abbrev xmlns:xlink="http://www.w3.org/1999/xlink" xlink:title="embolus" id="ABBRID0ERZBG" xlink:type="simple">Em</abbrev>) sword-shaped, relatively long, ~3/5 of tegulum length; embolic base (<abbrev xmlns:xlink="http://www.w3.org/1999/xlink" xlink:title="embolic base" id="ABBRID0EVZBG" xlink:type="simple">EB</abbrev>) represented by enlarged tubercle, originating at prolatero-distal portion of tegulum (~11 o’clock), gradually tapering toward tip; tip slightly curved, pointing retrolateral-distally, terminating at ~1 o’clock position. Conductor (C) nearly as long as embolus, white and membranous, extending alongside embolus.</p><p><bold>Female.</bold> Paratype (Fig. <xref ref-type="fig" rid="F7">7G, H</xref>): Total length 4.46; carapace 2.03 long, 1.47 wide; abdomen 2.43 long, 1.60 wide. Eye sizes and interdistances: <abbrev xmlns:xlink="http://www.w3.org/1999/xlink" xlink:title="anterior median eyes" id="ABBRID0EB1BG" xlink:type="simple">AME</abbrev> 0.12, <abbrev xmlns:xlink="http://www.w3.org/1999/xlink" xlink:title="anterior lateral eyes" id="ABBRID0EF1BG" xlink:type="simple">ALE</abbrev> 0.14, <abbrev xmlns:xlink="http://www.w3.org/1999/xlink" xlink:title="posterior median eyes" id="ABBRID0EJ1BG" xlink:type="simple">PME</abbrev> 0.13, <abbrev xmlns:xlink="http://www.w3.org/1999/xlink" xlink:title="posterior lateral eyes" id="ABBRID0EN1BG" xlink:type="simple">PLE</abbrev> 0.13, <abbrev xmlns:xlink="http://www.w3.org/1999/xlink" xlink:title="distance between AMEs" id="ABBRID0ER1BG" xlink:type="simple">AME–AME</abbrev> 0.08, <abbrev xmlns:xlink="http://www.w3.org/1999/xlink" xlink:title="distance between AME and ALE" id="ABBRID0EV1BG" xlink:type="simple">AME–ALE</abbrev> 0.07, <abbrev xmlns:xlink="http://www.w3.org/1999/xlink" xlink:title="distance between PMEs" id="ABBRID0EZ1BG" xlink:type="simple">PME–PME</abbrev> 0.25, <abbrev xmlns:xlink="http://www.w3.org/1999/xlink" xlink:title="distance between PME and PLE" id="ABBRID0E41BG" xlink:type="simple">PME–PLE</abbrev> 0.14, <abbrev xmlns:xlink="http://www.w3.org/1999/xlink" xlink:title="length of MOQ" id="ABBRID0EB2BG" xlink:type="simple">MOQL</abbrev> 0.30, <abbrev xmlns:xlink="http://www.w3.org/1999/xlink" xlink:title="MOQ anterior width" id="ABBRID0EF2BG" xlink:type="simple">MOQA</abbrev> 0.33, <abbrev xmlns:xlink="http://www.w3.org/1999/xlink" xlink:title="MOQ posterior width" id="ABBRID0EJ2BG" xlink:type="simple">MOQP</abbrev> 0.50. Sternum 1.10 long, 0.77 wide. Leg measurements: I 3.97 (1.09, 1.66, 0.72, 0.50), II 4.31 (1.25, 1.74, 0.81, 0.51), III 3.66 (1.10, 1.33, 0.91, 0.32), IV 5.31 (1.42, 1.88, 1.53, 0.48). Similar to male but general colouration distinctly paler than in male.</p><p>Epigyne (Fig. <xref ref-type="fig" rid="F7">7A–D</xref>). Epigynal plate nearly as wide as long. Atrium (A) ~3/10 of epigyne length and width, more or less apple-shaped, both anterior margin (<abbrev xmlns:xlink="http://www.w3.org/1999/xlink" xlink:title="atrial anterior margin" id="ABBRID0ET2BG" xlink:type="simple">AAM</abbrev>) and posterior margin (<abbrev xmlns:xlink="http://www.w3.org/1999/xlink" xlink:title="atrial posterior margin" id="ABBRID0EX2BG" xlink:type="simple">APM</abbrev>) distinctly sclerotised. Copulatory openings (<abbrev xmlns:xlink="http://www.w3.org/1999/xlink" xlink:title="copulatory opening" id="ABBRID0E22BG" xlink:type="simple">CO</abbrev>) indistinct, located at basolateral atrial borders. Copulatory ducts (<abbrev xmlns:xlink="http://www.w3.org/1999/xlink" xlink:title="copulatory duct" id="ABBRID0E62BG" xlink:type="simple">CD</abbrev>) indistinct, entirely covered by large, tubular spermathecae (<abbrev xmlns:xlink="http://www.w3.org/1999/xlink" xlink:title="spermatheca" id="ABBRID0ED3BG" xlink:type="simple">Sp</abbrev>). Spermathecae long and sinuous, consisting of horn-shaped anterior part (<abbrev xmlns:xlink="http://www.w3.org/1999/xlink" xlink:title="anterior part of spermatheca" id="ABBRID0EH3BG" xlink:type="simple">AS</abbrev>), arc-shaped median part (<abbrev xmlns:xlink="http://www.w3.org/1999/xlink" xlink:title="median part of spermatheca" id="ABBRID0EL3BG" xlink:type="simple">MS</abbrev>) and convoluted posterior part (<abbrev xmlns:xlink="http://www.w3.org/1999/xlink" xlink:title="posterior part of spermatheca" id="ABBRID0EP3BG" xlink:type="simple">PS</abbrev>), with small fertilisation ducts (<abbrev xmlns:xlink="http://www.w3.org/1999/xlink" xlink:title="fertilisation duct" id="ABBRID0ET3BG" xlink:type="simple">FD</abbrev>) terminally; anterior and median parts of spermathecae rise and curl up to form two folds, median parts separated by one diameter. Bursae (<abbrev xmlns:xlink="http://www.w3.org/1999/xlink" xlink:title="bursa" id="ABBRID0EX3BG" xlink:type="simple">BS</abbrev>) rounded square-shaped, relatively large, ~1/2 of epigyne length, close together, surface translucent, wrinkled.</p></tp:treatment-sec><tp:treatment-sec sec-type="distribution" id="SECID0E23BG"><title>Distribution.</title><p>Known only from the type locality, Miyi County, Sichuan, China (Fig. <xref ref-type="fig" rid="F1">1</xref>).</p></tp:treatment-sec><tp:treatment-sec sec-type="etymology" id="SECID0EF4BG"><title>Etymology.</title><p>The specific name is derived from the Chinese pinyin ‘yīnyángjiàn’, referring to a pair of swords of the youthful hero deity Nezha in ancient Chinese mythology, consisting of one black sword and one white sword; a noun in apposition. This name is in reference to the black, strongly sclerotised embolus and the white, membranous conductor of the new species, both of which are elongated and sword-shaped.</p></tp:treatment-sec><tp:treatment-sec><!--Section generated to contain objects referenced in tp:taxon-treatment.--><fig id="F1" position="float" orientation="portrait"><object-id xmlns:xlink="http://www.w3.org/1999/xlink" content-type="arpha" xlink:type="simple">03E3D3D0-6160-58E7-B7D4-7D19FE1346CC</object-id><label>Figure 1.</label><caption><p>A. Locality of Sichuan Province; B. distribution of the new <italic><tp:taxon-name><tp:taxon-name-part taxon-name-part-type="genus" reg="Clubiona">Clubiona</tp:taxon-name-part></tp:taxon-name></italic> species from Sichuan.</p></caption><graphic xmlns:xlink="http://www.w3.org/1999/xlink" xlink:href="zookeys-1248-061_article-153967__-g001.jpg" position="float" orientation="portrait" xlink:type="simple" id="oo_1387726.jpg"><uri content-type="original_file" xlink:type="simple">https://binary.pensoft.net/fig/1387726</uri></graphic></fig></tp:treatment-sec><ref-list><ref id="B38"><mixed-citation xmlns:xlink="http://www.w3.org/1999/xlink" xlink:type="simple"><person-group><name name-style="western"><surname>Zhang</surname><given-names>F</given-names></name><name name-style="western"><surname>Zhu</surname><given-names>MS</given-names></name><name name-style="western"><surname>Song</surname><given-names>DX</given-names></name></person-group> (<year>2007</year>) <article-title>Three new species of the genus <italic><tp:taxon-name><tp:taxon-name-part taxon-name-part-type="genus">Clubiona</tp:taxon-name-part></tp:taxon-name></italic> from Yunnan Province, China (<tp:taxon-name><tp:taxon-name-part taxon-name-part-type="order">Araneae</tp:taxon-name-part></tp:taxon-name>, <tp:taxon-name><tp:taxon-name-part taxon-name-part-type="family">Clubionidae</tp:taxon-name-part></tp:taxon-name>).</article-title><source>Journal of Hebei University, Natural Science Edition</source><volume>27</volume>: <fpage>407</fpage>–<lpage>411</lpage>.</mixed-citation></ref></ref-list></tp:taxon-treatment>
