# Supplementary material for: ﻿Six new species of the spider genus Clubiona Latreille, 1804 (Araneae, Clubionidae) from subtropical forests of Sichuan Province, China
Source: Zookeys. 2025 Aug 4;1248:61–91. doi: 10.3897/zookeys.1248.153967 (PMC12340537; doi:10.3897/zookeys.1248.153967)
Supplement: XML Treatment for Clubiona huojianqiang [file zookeys.1248.153967-treatment5.xml]

<!DOCTYPE tp:taxon-treatment
  PUBLIC "-//TaxonX//DTD Taxonomic Treatment Publishing DTD v0 20100105//EN" "tax-treatment-NSO.dtd">
<tp:taxon-treatment xmlns:tp="http://www.plazi.org/taxpub"><tp:treatment-meta><kwd-group><label>Taxon classification</label><kwd>
                <named-content content-type="kingdom">Animalia</named-content>
              </kwd><kwd>
                <named-content content-type="order">Araneae</named-content>
              </kwd><kwd>
                <named-content content-type="family">Clubionidae</named-content>
              </kwd></kwd-group><mixed-citation publication-type="journal"><person-group><name><surname>Zhang</surname><given-names>Jianshuang</given-names></name><name><surname>Xing</surname><given-names>Yuanqian</given-names></name><name><surname>Yu</surname><given-names>Hao</given-names></name><name><surname>Li</surname><given-names>Shuqiang</given-names></name></person-group><article-title>﻿Six new species of the spider genus <italic><tp:taxon-name><tp:taxon-name-part taxon-name-part-type="genus" reg="Clubiona">Clubiona</tp:taxon-name-part></tp:taxon-name></italic> Latreille, 1804 (<tp:taxon-name><tp:taxon-name-part taxon-name-part-type="order">Araneae</tp:taxon-name-part></tp:taxon-name>, <tp:taxon-name><tp:taxon-name-part taxon-name-part-type="family">Clubionidae</tp:taxon-name-part></tp:taxon-name>) from subtropical forests of Sichuan Province, China</article-title><source>Zookeys</source><day>04</day><month>08</month><year>2025</year><volume>1248</volume><fpage>61</fpage><lpage>91</lpage><pub-id pub-id-type="doi">10.3897/zookeys.1248.153967</pub-id></mixed-citation></tp:treatment-meta><tp:nomenclature><label>﻿</label><tp:taxon-name>
              <object-id xmlns:xlink="http://www.w3.org/1999/xlink" content-type="arpha" xlink:type="simple">DC08B945-4923-5B0D-8B0F-872842AB4F9C</object-id>
              <tp:taxon-name-part taxon-name-part-type="genus" reg="Clubiona">Clubiona</tp:taxon-name-part>
              <tp:taxon-name-part taxon-name-part-type="species" reg="huojianqiang">huojianqiang</tp:taxon-name-part>
              <object-id xmlns:xlink="http://www.w3.org/1999/xlink" content-type="zoobank" xlink:type="simple">https://zoobank.org/B60928A4-48DB-4581-9A7F-897C52F55B77</object-id>
            </tp:taxon-name><tp:taxon-authority>Yu &amp; Li</tp:taxon-authority><tp:taxon-status xmlns:xlink="http://www.w3.org/1999/xlink" xlink:type="simple">sp. nov.</tp:taxon-status><xref ref-type="fig" rid="F1">Figs 1</xref><xref ref-type="fig" rid="F8">, 8</xref><xref ref-type="fig" rid="F9">, 9</xref></tp:nomenclature><tp:treatment-sec sec-type="type material" id="SECID0EJFAI"><title>Type material.</title><p><bold><italic>Holotype</italic></bold>: China • ♂ (<named-content xmlns:xlink="http://www.w3.org/1999/xlink" content-type="dwc:institutional_code" xlink:title="Institute of Zoology, Chinese Academy of Sciences" xlink:href="http://grbio.org/institution/institute-zoology-chinese-academy-sciences" xlink:type="simple">IZCAS</named-content>-Ar 45535); Sichuan Prov., Liangshan Pref., Mianning Co., Senrong Town, Wulibei Vill.; <named-content xmlns:xlink="http://www.w3.org/1999/xlink" content-type="dwc:verbatimCoordinates" xlink:type="simple"><named-content content-type="geo-json" specific-use="{&#34;type&#34;:&#34;Point&#34;,&#34;coordinates&#34;:[101.990000,28.370000]}" id="NCID0E3FAI" xlink:type="simple">28.37°N, 101.99°E</named-content></named-content>, ca 2462 m; 10.VI.2024; X. Zhang et al. leg. <bold><italic>Paratype</italic></bold>: China • 1 ♀ (<named-content xmlns:xlink="http://www.w3.org/1999/xlink" content-type="dwc:institutional_code" xlink:title="Institute of Zoology, Chinese Academy of Sciences" xlink:href="http://grbio.org/institution/institute-zoology-chinese-academy-sciences" xlink:type="simple">IZCAS</named-content>-Ar 45536); same data as for holotype.</p></tp:treatment-sec><tp:treatment-sec sec-type="material" id="SECID0EJGAI"><title>Other material examined.</title><p>China • 1 ♀ (YHCLU0402); Sichuan Prov., Liangshan Pref., Mianning Co., Yihai Town, Damawu Vill.; <named-content xmlns:xlink="http://www.w3.org/1999/xlink" content-type="dwc:verbatimCoordinates" xlink:type="simple"><named-content content-type="geo-json" specific-use="{&#34;type&#34;:&#34;Point&#34;,&#34;coordinates&#34;:[102.240000,28.610000]}" id="NCID0ESGAI" xlink:type="simple">28.61°N, 102.24°E</named-content></named-content>, ca 2213 m; 9.VI.2024; X. Zhang et al. leg.</p></tp:treatment-sec><tp:treatment-sec sec-type="diagnosis" id="SECID0EXGAI"><title>Diagnosis.</title><p>Both sexes of <italic><tp:taxon-name><tp:taxon-name-part taxon-name-part-type="genus" reg="Clubiona">C.</tp:taxon-name-part><tp:taxon-name-part taxon-name-part-type="species" reg="huojianqiang">huojianqiang</tp:taxon-name-part></tp:taxon-name></italic> sp. nov. are very similar to those of <italic><tp:taxon-name><tp:taxon-name-part taxon-name-part-type="genus" reg="Clubiona">C.</tp:taxon-name-part><tp:taxon-name-part taxon-name-part-type="species" reg="contrita">contrita</tp:taxon-name-part></tp:taxon-name></italic> Forster, 1979 in having similar habitus, palps and epigynes (see Figs <xref ref-type="fig" rid="F8">8</xref>, <xref ref-type="fig" rid="F9">9</xref> and <xref ref-type="bibr" rid="B8">Forster 1979</xref>: figs 289, 297–298, 304–307 and <xref ref-type="bibr" rid="B23">Paquin et al. 2010</xref>: fig. 41.2–3). From <italic><tp:taxon-name><tp:taxon-name-part taxon-name-part-type="genus" reg="Clubiona">C.</tp:taxon-name-part><tp:taxon-name-part taxon-name-part-type="species" reg="contrita">contrita</tp:taxon-name-part></tp:taxon-name></italic>, the male can be distinguished by: embolic base process (<abbrev xmlns:xlink="http://www.w3.org/1999/xlink" xlink:title="embolic base process" id="ABBRID0EOIAI" xlink:type="simple">EBP</abbrev>) protruding horizontally, apex pointing retrolaterally (vs protruding longitudinally, apex pointing distally) (cf. Fig. <xref ref-type="fig" rid="F8">8B, D, E</xref> and <xref ref-type="bibr" rid="B8">Forster 1979</xref>: fig. 304 and <xref ref-type="bibr" rid="B23">Paquin et al. 2010</xref>: fig. 41.2), and retrolateral tibial apophysis (<abbrev xmlns:xlink="http://www.w3.org/1999/xlink" xlink:title="retrolateral tibial apophysis" id="ABBRID0E5IAI" xlink:type="simple">RTA</abbrev>) distinctly shorter, ~1.2–1.3× longer than tibia (vs distinctly longer, ~2× longer than tibia) (cf. Fig. <xref ref-type="fig" rid="F8">8B</xref> and <xref ref-type="bibr" rid="B8">Forster 1979</xref>: figs 304, 305 and <xref ref-type="bibr" rid="B23">Paquin et al. 2010</xref>: fig. 41.2–3); the female can be recognised by: both primary (<abbrev xmlns:xlink="http://www.w3.org/1999/xlink" xlink:title="primary spermatheca" id="ABBRID0EOJAI" xlink:type="simple">Sp1</abbrev>) and secondary spermathecae (<abbrev xmlns:xlink="http://www.w3.org/1999/xlink" xlink:title="secondary spermatheca" id="ABBRID0ESJAI" xlink:type="simple">Sp2</abbrev>) globular (vs <abbrev xmlns:xlink="http://www.w3.org/1999/xlink" xlink:title="primary spermatheca" id="ABBRID0EWJAI" xlink:type="simple">Sp1</abbrev> diamond-shaped, <abbrev xmlns:xlink="http://www.w3.org/1999/xlink" xlink:title="secondary spermatheca" id="ABBRID0E1JAI" xlink:type="simple">Sp2</abbrev> bean-shaped) (cf. Fig. <xref ref-type="fig" rid="F9">9C, D</xref> and <xref ref-type="bibr" rid="B8">Forster 1979</xref>: fig. 307).</p><fig id="F8" position="float" orientation="portrait"><object-id xmlns:xlink="http://www.w3.org/1999/xlink" content-type="arpha" xlink:type="simple">069FCAD5-FD5E-5720-9B4D-41BAB6FDF8E8</object-id><label>Figure 8.</label><caption><p><italic><tp:taxon-name><tp:taxon-name-part taxon-name-part-type="genus" reg="Clubiona">Clubiona</tp:taxon-name-part><tp:taxon-name-part taxon-name-part-type="species" reg="huojianqiang">huojianqiang</tp:taxon-name-part></tp:taxon-name></italic> sp. nov., holotype male palp. A. Prolateral view; B. Retrolateral view; C. Bulb, prolateral view; D. Bulb, ventral view; E. Bulb, retrolateral view. Abbreviations: <abbrev xmlns:xlink="http://www.w3.org/1999/xlink" xlink:title="cymbium" id="ABBRID0EZKAI" xlink:type="simple">Cy</abbrev> = cymbium; <abbrev xmlns:xlink="http://www.w3.org/1999/xlink" xlink:title="embolic base" id="ABBRID0E4KAI" xlink:type="simple">EB</abbrev> = embolic base; <abbrev xmlns:xlink="http://www.w3.org/1999/xlink" xlink:title="embolic base process" id="ABBRID0EBLAI" xlink:type="simple">EBP</abbrev> = embolic base process; <abbrev xmlns:xlink="http://www.w3.org/1999/xlink" xlink:title="embolus" id="ABBRID0EFLAI" xlink:type="simple">Em</abbrev> = embolus; <abbrev xmlns:xlink="http://www.w3.org/1999/xlink" xlink:title="patellar apophysis" id="ABBRID0EJLAI" xlink:type="simple">PA</abbrev> = patellar apophysis; <abbrev xmlns:xlink="http://www.w3.org/1999/xlink" xlink:title="retrolateral tibial apophysis" id="ABBRID0ENLAI" xlink:type="simple">RTA</abbrev> = retrolateral tibial apophysis; <abbrev xmlns:xlink="http://www.w3.org/1999/xlink" xlink:title="sperm duct" id="ABBRID0ERLAI" xlink:type="simple">SD</abbrev> = sperm duct; <abbrev xmlns:xlink="http://www.w3.org/1999/xlink" xlink:title="subtegulum" id="ABBRID0EVLAI" xlink:type="simple">St</abbrev> = subtegulum; <abbrev xmlns:xlink="http://www.w3.org/1999/xlink" xlink:title="tegulum" id="ABBRID0EZLAI" xlink:type="simple">Te</abbrev> = tegulum; <abbrev xmlns:xlink="http://www.w3.org/1999/xlink" xlink:title="tegular groove" id="ABBRID0E4LAI" xlink:type="simple">TG</abbrev> = tegular groove; <abbrev xmlns:xlink="http://www.w3.org/1999/xlink" xlink:title="tegular hump" id="ABBRID0EBMAI" xlink:type="simple">TH</abbrev> = tegular hump. Scale bars: 0.2 mm.</p></caption><graphic xmlns:xlink="http://www.w3.org/1999/xlink" xlink:href="zookeys-1248-061_article-153967__-g008.jpg" position="float" orientation="portrait" xlink:type="simple" id="oo_1387733.jpg"><uri content-type="original_file" xlink:type="simple">https://binary.pensoft.net/fig/1387733</uri></graphic></fig><fig id="F9" position="float" orientation="portrait"><object-id xmlns:xlink="http://www.w3.org/1999/xlink" content-type="arpha" xlink:type="simple">781B1C70-FDE6-5BEC-A5F1-5D77F8EC3A71</object-id><label>Figure 9.</label><caption><p><italic><tp:taxon-name><tp:taxon-name-part taxon-name-part-type="genus" reg="Clubiona">Clubiona</tp:taxon-name-part><tp:taxon-name-part taxon-name-part-type="species" reg="huojianqiang">huojianqiang</tp:taxon-name-part></tp:taxon-name></italic> sp. nov., female paratype and male holotype, epigyne (A–D), male habitus (E, F) and female habitus (G, H). A. Intact, ventral view; B. Cleared, ventral view; C. Cleared, dorsal view; D. Cleared, dorsal view (dashed line in D showing schematic course of copulatory duct, dorsal); E. Dorsal view; F. Lateral view; G. Dorsal view; H. Ventral view. Abbreviations: <abbrev xmlns:xlink="http://www.w3.org/1999/xlink" xlink:title="copulatory duct" id="ABBRID0E4MAI" xlink:type="simple">CD</abbrev> = copulatory duct; <abbrev xmlns:xlink="http://www.w3.org/1999/xlink" xlink:title="copulatory opening" id="ABBRID0EBNAI" xlink:type="simple">CO</abbrev> = copulatory opening; <abbrev xmlns:xlink="http://www.w3.org/1999/xlink" xlink:title="fertilisation duct" id="ABBRID0EFNAI" xlink:type="simple">FD</abbrev> = fertilisation duct; <abbrev xmlns:xlink="http://www.w3.org/1999/xlink" xlink:title="spermathecal gland" id="ABBRID0EJNAI" xlink:type="simple">SG</abbrev> = spermathecal gland; <abbrev xmlns:xlink="http://www.w3.org/1999/xlink" xlink:title="primary spermatheca" id="ABBRID0ENNAI" xlink:type="simple">Sp1</abbrev> = primary spermatheca; <abbrev xmlns:xlink="http://www.w3.org/1999/xlink" xlink:title="secondary spermatheca" id="ABBRID0ERNAI" xlink:type="simple">Sp2</abbrev> = secondary spermatheca. Scale bars: 0.2 mm (A–D); 1 mm (E–H).</p></caption><graphic xmlns:xlink="http://www.w3.org/1999/xlink" xlink:href="zookeys-1248-061_article-153967__-g009.jpg" position="float" orientation="portrait" xlink:type="simple" id="oo_1387734.jpg"><uri content-type="original_file" xlink:type="simple">https://binary.pensoft.net/fig/1387734</uri></graphic></fig></tp:treatment-sec><tp:treatment-sec sec-type="description" id="SECID0E1NAI"><title>Description.</title><p><bold>Male.</bold> Holotype (Fig. <xref ref-type="fig" rid="F9">9E, F</xref>): Total length 3.74; carapace 1.81 long, 1.25 wide; abdomen 1.93 long, 1.03 wide. Carapace uniformly yellowish white, without distinct pattern, fovea reddish; cephalic region distinctly narrowed, slightly darker, cervical groove and radial grooves invisible; tegument smooth, marginally clothed with short, fine setae. Eyes: both <abbrev xmlns:xlink="http://www.w3.org/1999/xlink" xlink:title="anterior eye row" id="ABBRID0EGOAI" xlink:type="simple">AER</abbrev> and <abbrev xmlns:xlink="http://www.w3.org/1999/xlink" xlink:title="posterior eye row" id="ABBRID0EKOAI" xlink:type="simple">PER</abbrev> slightly recurved in dorsal view, latter wider than former. Eye sizes and interdistances: <abbrev xmlns:xlink="http://www.w3.org/1999/xlink" xlink:title="anterior median eyes" id="ABBRID0EOOAI" xlink:type="simple">AME</abbrev> 0.10, <abbrev xmlns:xlink="http://www.w3.org/1999/xlink" xlink:title="anterior lateral eyes" id="ABBRID0ESOAI" xlink:type="simple">ALE</abbrev> 0.11, <abbrev xmlns:xlink="http://www.w3.org/1999/xlink" xlink:title="posterior median eyes" id="ABBRID0EWOAI" xlink:type="simple">PME</abbrev> 0.10, <abbrev xmlns:xlink="http://www.w3.org/1999/xlink" xlink:title="posterior lateral eyes" id="ABBRID0E1OAI" xlink:type="simple">PLE</abbrev> 0.12, <abbrev xmlns:xlink="http://www.w3.org/1999/xlink" xlink:title="distance between AMEs" id="ABBRID0E5OAI" xlink:type="simple">AME–AME</abbrev> 0.05, <abbrev xmlns:xlink="http://www.w3.org/1999/xlink" xlink:title="distance between AME and ALE" id="ABBRID0ECPAI" xlink:type="simple">AME–ALE</abbrev> 0.03, <abbrev xmlns:xlink="http://www.w3.org/1999/xlink" xlink:title="distance between PMEs" id="ABBRID0EGPAI" xlink:type="simple">PME–PME</abbrev> 0.18, <abbrev xmlns:xlink="http://www.w3.org/1999/xlink" xlink:title="distance between PME and PLE" id="ABBRID0EKPAI" xlink:type="simple">PME–PLE</abbrev> 0.11, <abbrev xmlns:xlink="http://www.w3.org/1999/xlink" xlink:title="length of MOQ" id="ABBRID0EOPAI" xlink:type="simple">MOQL</abbrev> 0.30, <abbrev xmlns:xlink="http://www.w3.org/1999/xlink" xlink:title="MOQ anterior width" id="ABBRID0ESPAI" xlink:type="simple">MOQA</abbrev> 0.24, <abbrev xmlns:xlink="http://www.w3.org/1999/xlink" xlink:title="MOQ posterior width" id="ABBRID0EWPAI" xlink:type="simple">MOQP</abbrev> 0.38. Chelicerae robust, pale orange, with four promarginal and five retromarginal teeth. Sternum yellowish white, 0.98 long, 0.64 wide. Labium and endites pale orange. Legs coloured as carapace, without distinct markings. Leg measurements: I 3.98 (1.10, 1.60, 0.84, 0.44), II 4.08 (1.14, 1.64, 0.85, 0.45), III 3.55 (1.02, 1.28, 0.85, 0.40), IV 5.29 (1.54, 1.82, 1.41, 0.52). Abdomen elongate, oval, with thick tuft of setae anteriorly; dorsum medially with broken brown longitudinal band, starting anteriorly for half the length; seven or eight pairs of broken lateral bands fused posteriorly. Venter uniformly creamy white, without markings.</p><p>Palp (Fig. <xref ref-type="fig" rid="F8">8A–E</xref>). Patella with distinct, subtriangular, small ventral apophysis (<abbrev xmlns:xlink="http://www.w3.org/1999/xlink" xlink:title="patellar apophysis" id="ABBRID0EAQAI" xlink:type="simple">PA</abbrev>) originating distally, ~1/3 of patella length. Tibia short, ~1/4 of cymbium (<abbrev xmlns:xlink="http://www.w3.org/1999/xlink" xlink:title="cymbium" id="ABBRID0EEQAI" xlink:type="simple">Cy</abbrev>) length; retrolateral tibial apophysis (<abbrev xmlns:xlink="http://www.w3.org/1999/xlink" xlink:title="retrolateral tibial apophysis" id="ABBRID0EIQAI" xlink:type="simple">RTA</abbrev>) ~1.2–1.3× tibia length, triangular in lateral views, both ventral and dorsal edges with countless delicate texture. Subtegulum (ST) large, nearly as long as tegulum, prolateral surface partly membranous, wrinkled and ribbed, with numerous diagonal ridges. Tegulum (<abbrev xmlns:xlink="http://www.w3.org/1999/xlink" xlink:title="tegulum" id="ABBRID0EMQAI" xlink:type="simple">Te</abbrev>) elongated-oval, ~2× longer than wide, distally with distinctly, semicircular hump (<abbrev xmlns:xlink="http://www.w3.org/1999/xlink" xlink:title="tegular hump" id="ABBRID0EQQAI" xlink:type="simple">TH</abbrev>); sperm duct (<abbrev xmlns:xlink="http://www.w3.org/1999/xlink" xlink:title="sperm duct" id="ABBRID0EUQAI" xlink:type="simple">SD</abbrev>) distinct and sinuous, its course like a horizontally placed capital letter S. Embolic base (<abbrev xmlns:xlink="http://www.w3.org/1999/xlink" xlink:title="embolic base" id="ABBRID0EYQAI" xlink:type="simple">EB</abbrev>) long and flat, located at ~8–10 o’clock position of tegulum, retrolateral-distally bearing tooth-shaped process (<abbrev xmlns:xlink="http://www.w3.org/1999/xlink" xlink:title="embolic base process" id="ABBRID0E3QAI" xlink:type="simple">EBP</abbrev>); <abbrev xmlns:xlink="http://www.w3.org/1999/xlink" xlink:title="embolic base process" id="ABBRID0EARAI" xlink:type="simple">EBP</abbrev> ~1/5 of embolic base length, apex pointing retrolaterally; free part of embolus (<abbrev xmlns:xlink="http://www.w3.org/1999/xlink" xlink:title="embolus" id="ABBRID0EERAI" xlink:type="simple">Em</abbrev>) slender, flagelliform, at right angle ventrally and angled across tegular hump (<abbrev xmlns:xlink="http://www.w3.org/1999/xlink" xlink:title="tegular hump" id="ABBRID0EIRAI" xlink:type="simple">TH</abbrev>), stretched proximally along membranous tegular groove, tip extending to 3/4 of tegulum length. Tegular groove (<abbrev xmlns:xlink="http://www.w3.org/1999/xlink" xlink:title="tegular groove" id="ABBRID0EMRAI" xlink:type="simple">TG</abbrev>) relatively large, ~2/5 tegulum width and 4/5 tegulum length.</p><p><bold>Female.</bold> Paratype (Fig. <xref ref-type="fig" rid="F9">9G, H</xref>): Total length 4.22; carapace 1.90 long, 1.20 wide; abdomen 2.32 long, 1.45 wide. Eye sizes and interdistances: <abbrev xmlns:xlink="http://www.w3.org/1999/xlink" xlink:title="anterior median eyes" id="ABBRID0EYRAI" xlink:type="simple">AME</abbrev> 0.11, <abbrev xmlns:xlink="http://www.w3.org/1999/xlink" xlink:title="anterior lateral eyes" id="ABBRID0E3RAI" xlink:type="simple">ALE</abbrev> 0.10, <abbrev xmlns:xlink="http://www.w3.org/1999/xlink" xlink:title="posterior median eyes" id="ABBRID0EASAI" xlink:type="simple">PME</abbrev> 0.10, <abbrev xmlns:xlink="http://www.w3.org/1999/xlink" xlink:title="posterior lateral eyes" id="ABBRID0EESAI" xlink:type="simple">PLE</abbrev> 0.10, <abbrev xmlns:xlink="http://www.w3.org/1999/xlink" xlink:title="distance between AMEs" id="ABBRID0EISAI" xlink:type="simple">AME–AME</abbrev> 0.07, <abbrev xmlns:xlink="http://www.w3.org/1999/xlink" xlink:title="distance between AME and ALE" id="ABBRID0EMSAI" xlink:type="simple">AME–ALE</abbrev> 0.05, <abbrev xmlns:xlink="http://www.w3.org/1999/xlink" xlink:title="distance between PMEs" id="ABBRID0EQSAI" xlink:type="simple">PME–PME</abbrev> 0.21, <abbrev xmlns:xlink="http://www.w3.org/1999/xlink" xlink:title="distance between PME and PLE" id="ABBRID0EUSAI" xlink:type="simple">PME–PLE</abbrev> 0.14, <abbrev xmlns:xlink="http://www.w3.org/1999/xlink" xlink:title="length of MOQ" id="ABBRID0EYSAI" xlink:type="simple">MOQL</abbrev> 0.26, <abbrev xmlns:xlink="http://www.w3.org/1999/xlink" xlink:title="MOQ anterior width" id="ABBRID0E3SAI" xlink:type="simple">MOQA</abbrev> 0.27, <abbrev xmlns:xlink="http://www.w3.org/1999/xlink" xlink:title="MOQ posterior width" id="ABBRID0EATAI" xlink:type="simple">MOQP</abbrev> 0.40. Sternum 1.03 long, 0.65 wide. Leg measurements: I 3.33 (0.90, 1.38, 0.64, 0.41), II 3.52 (1.01, 1.39, 0.70, 0.42), III 3.26 (0.97, 1.15, 0.78, 0.36), IV 4.93 (1.43, 1.68, 1.31, 0.51). Slightly larger and darker than male, other characters as in male.</p><p>Epigyne (Fig. <xref ref-type="fig" rid="F9">9A–D</xref>). Epigynal plate ~1.5× wider than long, anterior and lateral margins not rebordered; posterior margin heavily sclerotised, convex medially, with posteriorly protruding edge, forming inverted trapezoidal outline; spermathecae and copulatory ducts prominently visible through tegument in ventral view. Copulatory openings (<abbrev xmlns:xlink="http://www.w3.org/1999/xlink" xlink:title="copulatory opening" id="ABBRID0EKTAI" xlink:type="simple">CO</abbrev>) large, conjoined, located at posterior portion of epigynal plate, keyhole-shaped, distinctly narrow, ~1/5 of epigyne length and 1/13 of epigyne width. Copulatory ducts (<abbrev xmlns:xlink="http://www.w3.org/1999/xlink" xlink:title="copulatory duct" id="ABBRID0EOTAI" xlink:type="simple">CD</abbrev>) long, slender, almost parallel and ascending dorsally, extending above anterior surface of primary spermathecae (<abbrev xmlns:xlink="http://www.w3.org/1999/xlink" xlink:title="primary spermatheca" id="ABBRID0ESTAI" xlink:type="simple">Sp1</abbrev>), then retracing ventrally, descending vertically under posterior surface of primary spermathecae, finally curving laterally to connect with secondary spermathecae (<abbrev xmlns:xlink="http://www.w3.org/1999/xlink" xlink:title="secondary spermatheca" id="ABBRID0EWTAI" xlink:type="simple">Sp2</abbrev>). Both primary and secondary spermathecae globular and of similar size, with former located anteromedially to latter. Primary spermathecae close together, moderately large, diameter ~1/5 of epigyne width, inside pigmented and sclerotised, surface hyaline; spermathecal gland (<abbrev xmlns:xlink="http://www.w3.org/1999/xlink" xlink:title="spermathecal gland" id="ABBRID0E1TAI" xlink:type="simple">SG</abbrev>) distinctly small, papilliform, located at anterolateral surfaces of primary spermathecae. Secondary spermathecae surface translucent, smooth, separated by ~1.9 diameters. Fertilisation ducts (<abbrev xmlns:xlink="http://www.w3.org/1999/xlink" xlink:title="fertilisation duct" id="ABBRID0E5TAI" xlink:type="simple">FD</abbrev>) acicular, ~1/2 of diameter of primary spermathecae, on their ventral surfaces.</p></tp:treatment-sec><tp:treatment-sec sec-type="distribution" id="SECID0ECUAI"><title>Distribution.</title><p>Known only from the type locality, Mianning County, Sichuan, China (Fig. <xref ref-type="fig" rid="F1">1</xref>).</p></tp:treatment-sec><tp:treatment-sec sec-type="etymology" id="SECID0EMUAI"><title>Etymology.</title><p>The specific name is derived from the Chinese pinyin ‘huǒjiānqiāng’, referring to a magical weapon of the youthful hero deity Nezha in ancient Chinese mythology, which is a sharp spear; a noun in apposition. This name refers to the embolic base process of the new species, which resembles a sharp spearhead.</p></tp:treatment-sec><tp:treatment-sec><!--Section generated to contain objects referenced in tp:taxon-treatment.--><fig id="F1" position="float" orientation="portrait"><object-id xmlns:xlink="http://www.w3.org/1999/xlink" content-type="arpha" xlink:type="simple">03E3D3D0-6160-58E7-B7D4-7D19FE1346CC</object-id><label>Figure 1.</label><caption><p>A. Locality of Sichuan Province; B. distribution of the new <italic><tp:taxon-name><tp:taxon-name-part taxon-name-part-type="genus" reg="Clubiona">Clubiona</tp:taxon-name-part></tp:taxon-name></italic> species from Sichuan.</p></caption><graphic xmlns:xlink="http://www.w3.org/1999/xlink" xlink:href="zookeys-1248-061_article-153967__-g001.jpg" position="float" orientation="portrait" xlink:type="simple" id="oo_1387726.jpg"><uri content-type="original_file" xlink:type="simple">https://binary.pensoft.net/fig/1387726</uri></graphic></fig></tp:treatment-sec><ref-list><ref id="B8"><mixed-citation xmlns:xlink="http://www.w3.org/1999/xlink" xlink:type="simple"><person-group><name name-style="western"><surname>Forster</surname><given-names>RR</given-names></name></person-group> (<year>1979</year>) <article-title>The spiders of New Zealand. Part V. <tp:taxon-name><tp:taxon-name-part taxon-name-part-type="family">Cycloctenidae</tp:taxon-name-part></tp:taxon-name>, <tp:taxon-name><tp:taxon-name-part taxon-name-part-type="family">Gnaphosidae</tp:taxon-name-part></tp:taxon-name>, <tp:taxon-name><tp:taxon-name-part taxon-name-part-type="family">Clubionidae</tp:taxon-name-part></tp:taxon-name>.</article-title><source>Otago Museum Bulletin</source><volume>5</volume>: <fpage>1</fpage>–<lpage>95</lpage>.</mixed-citation></ref><ref id="B23"><mixed-citation xmlns:xlink="http://www.w3.org/1999/xlink" xlink:type="simple"><person-group><name name-style="western"><surname>Paquin</surname><given-names>P</given-names></name><name name-style="western"><surname>Vink</surname><given-names>C</given-names></name><name name-style="western"><surname>Dupérré</surname><given-names>N</given-names></name></person-group> (<year>2010</year>) <source>Spiders of New Zealand: annotated family key &amp; species list.</source><publisher-name>Manaaki Whenua Press</publisher-name>, <publisher-loc>Lincoln, New Zealand</publisher-loc>, <size units="page">118 pp</size>.</mixed-citation></ref></ref-list></tp:taxon-treatment>
