# Supplementary material for: ﻿Six new species of the spider genus Clubiona Latreille, 1804 (Araneae, Clubionidae) from subtropical forests of Sichuan Province, China
Source: Zookeys. 2025 Aug 4;1248:61–91. doi: 10.3897/zookeys.1248.153967 (PMC12340537; doi:10.3897/zookeys.1248.153967)
Supplement: XML Treatment for Clubiona qiankunquan [file zookeys.1248.153967-treatment6.xml]

<!DOCTYPE tp:taxon-treatment
  PUBLIC "-//TaxonX//DTD Taxonomic Treatment Publishing DTD v0 20100105//EN" "tax-treatment-NSO.dtd">
<tp:taxon-treatment xmlns:tp="http://www.plazi.org/taxpub"><tp:treatment-meta><kwd-group><label>Taxon classification</label><kwd>
                <named-content content-type="kingdom">Animalia</named-content>
              </kwd><kwd>
                <named-content content-type="order">Araneae</named-content>
              </kwd><kwd>
                <named-content content-type="family">Clubionidae</named-content>
              </kwd></kwd-group><mixed-citation publication-type="journal"><person-group><name><surname>Zhang</surname><given-names>Jianshuang</given-names></name><name><surname>Xing</surname><given-names>Yuanqian</given-names></name><name><surname>Yu</surname><given-names>Hao</given-names></name><name><surname>Li</surname><given-names>Shuqiang</given-names></name></person-group><article-title>﻿Six new species of the spider genus <italic><tp:taxon-name><tp:taxon-name-part taxon-name-part-type="genus" reg="Clubiona">Clubiona</tp:taxon-name-part></tp:taxon-name></italic> Latreille, 1804 (<tp:taxon-name><tp:taxon-name-part taxon-name-part-type="order">Araneae</tp:taxon-name-part></tp:taxon-name>, <tp:taxon-name><tp:taxon-name-part taxon-name-part-type="family">Clubionidae</tp:taxon-name-part></tp:taxon-name>) from subtropical forests of Sichuan Province, China</article-title><source>Zookeys</source><day>04</day><month>08</month><year>2025</year><volume>1248</volume><fpage>61</fpage><lpage>91</lpage><pub-id pub-id-type="doi">10.3897/zookeys.1248.153967</pub-id></mixed-citation></tp:treatment-meta><tp:nomenclature><label>﻿</label><tp:taxon-name>
              <object-id xmlns:xlink="http://www.w3.org/1999/xlink" content-type="arpha" xlink:type="simple">2E75AAB4-6D2C-5981-B53A-CA0C7433DD34</object-id>
              <tp:taxon-name-part taxon-name-part-type="genus" reg="Clubiona">Clubiona</tp:taxon-name-part>
              <tp:taxon-name-part taxon-name-part-type="species" reg="qiankunquan">qiankunquan</tp:taxon-name-part>
              <object-id xmlns:xlink="http://www.w3.org/1999/xlink" content-type="zoobank" xlink:type="simple">https://zoobank.org/63080518-97A6-4F73-826F-4A6F24552410</object-id>
            </tp:taxon-name><tp:taxon-authority>Yu &amp; Li</tp:taxon-authority><tp:taxon-status xmlns:xlink="http://www.w3.org/1999/xlink" xlink:type="simple">sp. nov.</tp:taxon-status><xref ref-type="fig" rid="F1">Figs 1</xref><xref ref-type="fig" rid="F10">, 10</xref><xref ref-type="fig" rid="F11">, 11</xref></tp:nomenclature><tp:treatment-sec sec-type="type material" id="SECID0EHWAI"><title>Type material.</title><p><bold><italic>Holotype</italic></bold>: China • ♂ (<named-content xmlns:xlink="http://www.w3.org/1999/xlink" content-type="dwc:institutional_code" xlink:title="Institute of Zoology, Chinese Academy of Sciences" xlink:href="http://grbio.org/institution/institute-zoology-chinese-academy-sciences" xlink:type="simple">IZCAS</named-content>-Ar 45537, YHCLU0385); Sichuan Prov., Panzhihua City, Miyi Co., Puwei Town, Pengjiayakou Vill.; <named-content xmlns:xlink="http://www.w3.org/1999/xlink" content-type="dwc:verbatimCoordinates" xlink:type="simple"><named-content content-type="geo-json" specific-use="{&#34;type&#34;:&#34;Point&#34;,&#34;coordinates&#34;:[102.000000,27.060000]}" id="NCID0E1WAI" xlink:type="simple">27.06°N, 102.00°E</named-content></named-content>, ca 2464 m; 5.VI.2024; X. Zhang et al. leg. <bold><italic>Paratype</italic></bold>: China • 1 ♀ (<named-content xmlns:xlink="http://www.w3.org/1999/xlink" content-type="dwc:institutional_code" xlink:title="Institute of Zoology, Chinese Academy of Sciences" xlink:href="http://grbio.org/institution/institute-zoology-chinese-academy-sciences" xlink:type="simple">IZCAS</named-content>-Ar 45538, YHCLU0386); same data as for holotype.</p></tp:treatment-sec><tp:treatment-sec sec-type="diagnosis" id="SECID0EHXAI"><title>Diagnosis.</title><p>Male of <italic><tp:taxon-name><tp:taxon-name-part taxon-name-part-type="genus" reg="Clubiona">C.</tp:taxon-name-part><tp:taxon-name-part taxon-name-part-type="species" reg="qiankunquan">qiankunquan</tp:taxon-name-part></tp:taxon-name></italic> sp. nov. resembles that of <italic><tp:taxon-name><tp:taxon-name-part taxon-name-part-type="genus" reg="Clubiona">C.</tp:taxon-name-part><tp:taxon-name-part taxon-name-part-type="species" reg="subasrevida">subasrevida</tp:taxon-name-part></tp:taxon-name></italic> Yu &amp; Li, 2019 in the shape of male palp, but differs in following: (1) loop-like torsion of embolus (<abbrev xmlns:xlink="http://www.w3.org/1999/xlink" xlink:title="embolus" id="ABBRID0EDYAI" xlink:type="simple">Em</abbrev>) in ventral view distinctly larger, diameter ~1/2 of tegulum width (vs smaller, ≤ 1/4 of tegulum width) (cf. Fig. <xref ref-type="fig" rid="F10">10D</xref> and <xref ref-type="bibr" rid="B34">Yu and Li 2019b</xref>: fig. 17D); (2) embolus longer, tip extending basad &gt; 4/5 of tegulum length (vs ~2/3 tegulum length) (cf. Fig. <xref ref-type="fig" rid="F10">10B, D, E</xref> and <xref ref-type="bibr" rid="B34">Yu and Li 2019b</xref>: fig. 17B, D, E). Female also resembles those of <italic><tp:taxon-name><tp:taxon-name-part taxon-name-part-type="genus" reg="Clubiona">C.</tp:taxon-name-part><tp:taxon-name-part taxon-name-part-type="species" reg="subasrevida">subasrevida</tp:taxon-name-part></tp:taxon-name></italic>, but can be distinguished by the following: (1) posterior margin of epigynal plate distinctly protruded, with length of protrusion ~1/3 of epigyne length (vs slightly protruded, with protrusion &lt; 1/7 of epigyne length) (cf. Fig. <xref ref-type="fig" rid="F11">11A–D</xref> and <xref ref-type="bibr" rid="B34">Yu and Li 2019b</xref>: fig. 18A–D); (2) primary spermathecae (<abbrev xmlns:xlink="http://www.w3.org/1999/xlink" xlink:title="primary spermatheca" id="ABBRID0EKZAI" xlink:type="simple">Sp1</abbrev>) oval, located medially to secondary spermathecae (<abbrev xmlns:xlink="http://www.w3.org/1999/xlink" xlink:title="secondary spermatheca" id="ABBRID0EOZAI" xlink:type="simple">Sp2</abbrev>) (vs <abbrev xmlns:xlink="http://www.w3.org/1999/xlink" xlink:title="primary spermatheca" id="ABBRID0ESZAI" xlink:type="simple">Sp1</abbrev> globular, located anteriorly to <abbrev xmlns:xlink="http://www.w3.org/1999/xlink" xlink:title="secondary spermatheca" id="ABBRID0EWZAI" xlink:type="simple">Sp2</abbrev>) (cf. Fig. <xref ref-type="fig" rid="F11">11C, D</xref> and <xref ref-type="bibr" rid="B34">Yu and Li 2019b</xref>: fig. 18C, D); (3) spermathecal gland (<abbrev xmlns:xlink="http://www.w3.org/1999/xlink" xlink:title="spermathecal gland" id="ABBRID0EC1AI" xlink:type="simple">SG</abbrev>) clubbed (vs horn-shaped) (cf. Fig. <xref ref-type="fig" rid="F11">11C, D</xref> and <xref ref-type="bibr" rid="B34">Yu and Li 2019b</xref>: fig. 18C, D).</p><fig id="F10" position="float" orientation="portrait"><object-id xmlns:xlink="http://www.w3.org/1999/xlink" content-type="arpha" xlink:type="simple">4F6019E0-9C44-5EC3-849B-26DAED8E09E1</object-id><label>Figure 10.</label><caption><p><italic><tp:taxon-name><tp:taxon-name-part taxon-name-part-type="genus" reg="Clubiona">Clubiona</tp:taxon-name-part><tp:taxon-name-part taxon-name-part-type="species" reg="qiankunquan">qiankunquan</tp:taxon-name-part></tp:taxon-name></italic> sp. nov., holotype male palp. A. Prolateral view; B. Retrolateral view; C. Bulb, prolateral view; D. Bulb, ventral view; E. Bulb, retrolateral view. Abbreviations: <abbrev xmlns:xlink="http://www.w3.org/1999/xlink" xlink:title="cymbium" id="ABBRID0EB2AI" xlink:type="simple">Cy</abbrev> = cymbium; <abbrev xmlns:xlink="http://www.w3.org/1999/xlink" xlink:title="embolic base" id="ABBRID0EF2AI" xlink:type="simple">EB</abbrev> = embolic base; <abbrev xmlns:xlink="http://www.w3.org/1999/xlink" xlink:title="embolic base process" id="ABBRID0EJ2AI" xlink:type="simple">EBP</abbrev> = embolic base process; <abbrev xmlns:xlink="http://www.w3.org/1999/xlink" xlink:title="embolus" id="ABBRID0EN2AI" xlink:type="simple">Em</abbrev> = embolus; <abbrev xmlns:xlink="http://www.w3.org/1999/xlink" xlink:title="patellar apophysis" id="ABBRID0ER2AI" xlink:type="simple">PA</abbrev> = patellar apophysis; <abbrev xmlns:xlink="http://www.w3.org/1999/xlink" xlink:title="retrolateral tibial apophysis" id="ABBRID0EV2AI" xlink:type="simple">RTA</abbrev> = retrolateral tibial apophysis; <abbrev xmlns:xlink="http://www.w3.org/1999/xlink" xlink:title="sperm duct" id="ABBRID0EZ2AI" xlink:type="simple">SD</abbrev> = sperm duct; <abbrev xmlns:xlink="http://www.w3.org/1999/xlink" xlink:title="subtegulum" id="ABBRID0E42AI" xlink:type="simple">St</abbrev> = subtegulum; <abbrev xmlns:xlink="http://www.w3.org/1999/xlink" xlink:title="tegulum" id="ABBRID0EB3AI" xlink:type="simple">Te</abbrev> = tegulum; <abbrev xmlns:xlink="http://www.w3.org/1999/xlink" xlink:title="tegular groove" id="ABBRID0EF3AI" xlink:type="simple">TG</abbrev> = tegular groove; <abbrev xmlns:xlink="http://www.w3.org/1999/xlink" xlink:title="tegular hump" id="ABBRID0EJ3AI" xlink:type="simple">TH</abbrev> = tegular hump. Scale bars: 0.2 mm.</p></caption><graphic xmlns:xlink="http://www.w3.org/1999/xlink" xlink:href="zookeys-1248-061_article-153967__-g010.jpg" position="float" orientation="portrait" xlink:type="simple" id="oo_1387735.jpg"><uri content-type="original_file" xlink:type="simple">https://binary.pensoft.net/fig/1387735</uri></graphic></fig><fig id="F11" position="float" orientation="portrait"><object-id xmlns:xlink="http://www.w3.org/1999/xlink" content-type="arpha" xlink:type="simple">7C14B3B1-0B12-51A0-80D0-EF4E2C8CAACF</object-id><label>Figure 11.</label><caption><p><italic><tp:taxon-name><tp:taxon-name-part taxon-name-part-type="genus" reg="Clubiona">Clubiona</tp:taxon-name-part><tp:taxon-name-part taxon-name-part-type="species" reg="qiankunquan">qiankunquan</tp:taxon-name-part></tp:taxon-name></italic> sp. nov., female paratype and male holotype, epigyne (A–D), male habitus (E, F) and female habitus (G, H). A. Intact, ventral view; B. Cleared, ventral view; C. Cleared, dorsal view; D. Cleared, dorsal view (dashed line in D showing schematic course of copulatory duct, dorsal); E. Dorsal view; F. Lateral view; G. Dorsal view; H. Ventral view. Abbreviations: <abbrev xmlns:xlink="http://www.w3.org/1999/xlink" xlink:title="copulatory duct" id="ABBRID0EF4AI" xlink:type="simple">CD</abbrev> = copulatory duct; <abbrev xmlns:xlink="http://www.w3.org/1999/xlink" xlink:title="copulatory opening" id="ABBRID0EJ4AI" xlink:type="simple">CO</abbrev> = copulatory opening; <abbrev xmlns:xlink="http://www.w3.org/1999/xlink" xlink:title="fertilisation duct" id="ABBRID0EN4AI" xlink:type="simple">FD</abbrev> = fertilisation duct; <abbrev xmlns:xlink="http://www.w3.org/1999/xlink" xlink:title="spermathecal gland" id="ABBRID0ER4AI" xlink:type="simple">SG</abbrev> = spermathecal gland; <abbrev xmlns:xlink="http://www.w3.org/1999/xlink" xlink:title="primary spermatheca" id="ABBRID0EV4AI" xlink:type="simple">Sp1</abbrev> = primary spermatheca; <abbrev xmlns:xlink="http://www.w3.org/1999/xlink" xlink:title="secondary spermatheca" id="ABBRID0EZ4AI" xlink:type="simple">Sp2</abbrev> = secondary spermatheca. Scale bars: 0.2 mm (A–D); 1 mm (E–H).</p></caption><graphic xmlns:xlink="http://www.w3.org/1999/xlink" xlink:href="zookeys-1248-061_article-153967__-g011.jpg" position="float" orientation="portrait" xlink:type="simple" id="oo_1387736.jpg"><uri content-type="original_file" xlink:type="simple">https://binary.pensoft.net/fig/1387736</uri></graphic></fig></tp:treatment-sec><tp:treatment-sec sec-type="description" id="SECID0EC5AI"><title>Description.</title><p><bold>Male.</bold> Holotype (Fig. <xref ref-type="fig" rid="F11">11E, F</xref>): Total length 3.45; carapace 1.64 long, 1.16 wide; abdomen 1.81 long, 1.23 wide. Carapace pale orange, slightly darker front ridge, without pattern, fovea reddish; ocular area slightly narrowed, cervical groove and radial grooves indistinct; tegument smooth, laterally and posteriorly clothed with short, fine setae. Eyes: in dorsal view, <abbrev xmlns:xlink="http://www.w3.org/1999/xlink" xlink:title="anterior eye row" id="ABBRID0EO5AI" xlink:type="simple">AER</abbrev> slightly recurved, <abbrev xmlns:xlink="http://www.w3.org/1999/xlink" xlink:title="posterior eye row" id="ABBRID0ES5AI" xlink:type="simple">PER</abbrev> almost straight, <abbrev xmlns:xlink="http://www.w3.org/1999/xlink" xlink:title="posterior eye row" id="ABBRID0EW5AI" xlink:type="simple">PER</abbrev> slightly wider than <abbrev xmlns:xlink="http://www.w3.org/1999/xlink" xlink:title="anterior eye row" id="ABBRID0E15AI" xlink:type="simple">AER</abbrev>. Eye sizes and interdistances: <abbrev xmlns:xlink="http://www.w3.org/1999/xlink" xlink:title="anterior median eyes" id="ABBRID0E55AI" xlink:type="simple">AME</abbrev> 0.11, <abbrev xmlns:xlink="http://www.w3.org/1999/xlink" xlink:title="anterior lateral eyes" id="ABBRID0EC6AI" xlink:type="simple">ALE</abbrev> 0.12, <abbrev xmlns:xlink="http://www.w3.org/1999/xlink" xlink:title="posterior median eyes" id="ABBRID0EG6AI" xlink:type="simple">PME</abbrev> 0.11, <abbrev xmlns:xlink="http://www.w3.org/1999/xlink" xlink:title="posterior lateral eyes" id="ABBRID0EK6AI" xlink:type="simple">PLE</abbrev> 0.11, <abbrev xmlns:xlink="http://www.w3.org/1999/xlink" xlink:title="distance between AMEs" id="ABBRID0EO6AI" xlink:type="simple">AME–AME</abbrev> 0.05, <abbrev xmlns:xlink="http://www.w3.org/1999/xlink" xlink:title="distance between AME and ALE" id="ABBRID0ES6AI" xlink:type="simple">AME–ALE</abbrev> 0.06, <abbrev xmlns:xlink="http://www.w3.org/1999/xlink" xlink:title="distance between PMEs" id="ABBRID0EW6AI" xlink:type="simple">PME–PME</abbrev> 0.23, <abbrev xmlns:xlink="http://www.w3.org/1999/xlink" xlink:title="distance between PME and PLE" id="ABBRID0E16AI" xlink:type="simple">PME–PLE</abbrev> 0.12, <abbrev xmlns:xlink="http://www.w3.org/1999/xlink" xlink:title="length of MOQ" id="ABBRID0E56AI" xlink:type="simple">MOQL</abbrev> 0.26, <abbrev xmlns:xlink="http://www.w3.org/1999/xlink" xlink:title="MOQ anterior width" id="ABBRID0ECABI" xlink:type="simple">MOQA</abbrev> 0.26, <abbrev xmlns:xlink="http://www.w3.org/1999/xlink" xlink:title="MOQ posterior width" id="ABBRID0EGABI" xlink:type="simple">MOQP</abbrev> 0.42. Chelicerae robust, dark brown, promargin and retromargin with three teeth. Sternum slightly paler than carapace, 0.90 long, 0.63 wide. Labium and endites dark brown. Legs uniformly pale white, without distinct markings. Leg measurements: I 2.79 (0.79, 1.17, 0.58, 0.25), II 2.98 (0.85, 1.25, 0.57, 0.31), III 2.52 (0.74, 0.88, 0.62, 0.28), IV 3.52 (1.06, 1.26, 0.85, 0.35). Abdomen oval, dorsally pale brown with reddish brown, lanceolate-shaped median band, reaching posterior half; venter uniformly yellowish white.</p><p>Palp (Fig. <xref ref-type="fig" rid="F10">10A–E</xref>). Patella distally with small, nearly cone-shaped ventro-prolateral apophysis (<abbrev xmlns:xlink="http://www.w3.org/1999/xlink" xlink:title="patellar apophysis" id="ABBRID0EQABI" xlink:type="simple">PA</abbrev>) that ~1/3 of patella length. Tibia short, ~1/4 of cymbium (<abbrev xmlns:xlink="http://www.w3.org/1999/xlink" xlink:title="cymbium" id="ABBRID0EUABI" xlink:type="simple">Cy</abbrev>) length; retrolateral tibial apophysis (<abbrev xmlns:xlink="http://www.w3.org/1999/xlink" xlink:title="retrolateral tibial apophysis" id="ABBRID0EYABI" xlink:type="simple">RTA</abbrev>) ~2× longer than tibia, shovel-shaped in ventral view, blade-shaped in retrolateral view. Subtegulum (ST) large, ~4/5 tegulum length, prolateral surface hyaline, wrinkled, ribbed, with numerous diagonal ridges. Tegulum (<abbrev xmlns:xlink="http://www.w3.org/1999/xlink" xlink:title="tegulum" id="ABBRID0E3ABI" xlink:type="simple">Te</abbrev>) oblong in ventral view, ~1.9× longer than wide; tegular hump (<abbrev xmlns:xlink="http://www.w3.org/1999/xlink" xlink:title="tegular hump" id="ABBRID0EABBI" xlink:type="simple">TH</abbrev>) humble; sperm duct (<abbrev xmlns:xlink="http://www.w3.org/1999/xlink" xlink:title="sperm duct" id="ABBRID0EEBBI" xlink:type="simple">SD</abbrev>) distinct, sinuous, running irregular course that meandering with at least four turns or loops before entering embolic base in ventral view. embolic base (<abbrev xmlns:xlink="http://www.w3.org/1999/xlink" xlink:title="embolic base" id="ABBRID0EIBBI" xlink:type="simple">EB</abbrev>) large, ~1/2 of tegulum width and 2/3 of tegulum length, distally elevated to form process (<abbrev xmlns:xlink="http://www.w3.org/1999/xlink" xlink:title="embolic base process" id="ABBRID0EMBBI" xlink:type="simple">EBP</abbrev>); <abbrev xmlns:xlink="http://www.w3.org/1999/xlink" xlink:title="embolic base process" id="ABBRID0EQBBI" xlink:type="simple">EBP</abbrev> small, represented by indistinct hump, with several ridges and a tooth; free part of embolus (<abbrev xmlns:xlink="http://www.w3.org/1999/xlink" xlink:title="embolus" id="ABBRID0EUBBI" xlink:type="simple">Em</abbrev>) flagelliform, aligned transversely on apical part of bulb, forming loop-shaped torsion; tip slightly curved, stretched proximally on tegular groove, extending basad &gt; 4/5 of tegulum length. Tegular groove (<abbrev xmlns:xlink="http://www.w3.org/1999/xlink" xlink:title="tegular groove" id="ABBRID0EYBBI" xlink:type="simple">TG</abbrev>) relatively long, narrow, shaped like symbol) ~3/5 of tegulum length and 1/6 of tegulum width.</p><p><bold>Female.</bold> Paratype (Fig. <xref ref-type="fig" rid="F11">11G, H</xref>): Total length 3.98; carapace 1.49 long, 1.00 wide; abdomen 2.49 long, 1.53 wide. Eye sizes and interdistances: <abbrev xmlns:xlink="http://www.w3.org/1999/xlink" xlink:title="anterior median eyes" id="ABBRID0EECBI" xlink:type="simple">AME</abbrev> 0.09, <abbrev xmlns:xlink="http://www.w3.org/1999/xlink" xlink:title="anterior lateral eyes" id="ABBRID0EICBI" xlink:type="simple">ALE</abbrev> 0.11, <abbrev xmlns:xlink="http://www.w3.org/1999/xlink" xlink:title="posterior median eyes" id="ABBRID0EMCBI" xlink:type="simple">PME</abbrev> 0.10, <abbrev xmlns:xlink="http://www.w3.org/1999/xlink" xlink:title="posterior lateral eyes" id="ABBRID0EQCBI" xlink:type="simple">PLE</abbrev> 0.09, <abbrev xmlns:xlink="http://www.w3.org/1999/xlink" xlink:title="distance between AMEs" id="ABBRID0EUCBI" xlink:type="simple">AME–AME</abbrev> 0.06, <abbrev xmlns:xlink="http://www.w3.org/1999/xlink" xlink:title="distance between AME and ALE" id="ABBRID0EYCBI" xlink:type="simple">AME–ALE</abbrev> 0.06, <abbrev xmlns:xlink="http://www.w3.org/1999/xlink" xlink:title="distance between PMEs" id="ABBRID0E3CBI" xlink:type="simple">PME–PME</abbrev> 0.23, <abbrev xmlns:xlink="http://www.w3.org/1999/xlink" xlink:title="distance between PME and PLE" id="ABBRID0EADBI" xlink:type="simple">PME–PLE</abbrev> 0.11, <abbrev xmlns:xlink="http://www.w3.org/1999/xlink" xlink:title="length of MOQ" id="ABBRID0EEDBI" xlink:type="simple">MOQL</abbrev> 0.23, <abbrev xmlns:xlink="http://www.w3.org/1999/xlink" xlink:title="MOQ anterior width" id="ABBRID0EIDBI" xlink:type="simple">MOQA</abbrev> 0.25, <abbrev xmlns:xlink="http://www.w3.org/1999/xlink" xlink:title="MOQ posterior width" id="ABBRID0EMDBI" xlink:type="simple">MOQP</abbrev> 0.41. Sternum 0.91 long, 0.54 wide. Leg measurements: I 2.45 (0.71, 1.00, 0.44, 0.30), II 2.70 (0.82, 1.08, 0.53, 0.27), III 2.33 (0.71, 0.80, 0.56, 0.26), IV 3.47 (1.01, 1.26, 0.85, 0.35). Similar to male but distinctly larger and paler.</p><p>Epigyne (Fig. <xref ref-type="fig" rid="F11">11A–D</xref>). Epigynal plate nearly as long as wide, anterior and lateral margins not delimited, posterior margin rebordered, heavily sclerotised and convex, medially with downward-protruding edge, forming nearly inverted triangular outline; arrangement of various parts of endogyne indistinctly visible through tegument. Copulatory openings (<abbrev xmlns:xlink="http://www.w3.org/1999/xlink" xlink:title="copulatory opening" id="ABBRID0EWDBI" xlink:type="simple">CO</abbrev>) circular, large, ~1/6 of epigyne length, completely fused along axis, situated at protruding portion of posterior margin of epigynal plate. Copulatory ducts (<abbrev xmlns:xlink="http://www.w3.org/1999/xlink" xlink:title="copulatory duct" id="ABBRID0E1DBI" xlink:type="simple">CD</abbrev>) hyaline, ascending dorsally, proximally close together at midline, distally slightly convergent, extending to anterior margin of epigyne; then retracing ventrally, descending vertically, smoothly bending outward in curved arc, following J-shaped course; finally extending diagonally upward, entering connecting piece between primary and secondary spermathecae. Primary spermathecae (<abbrev xmlns:xlink="http://www.w3.org/1999/xlink" xlink:title="primary spermatheca" id="ABBRID0E5DBI" xlink:type="simple">Sp1</abbrev>) oval, ~3/10 epigyne length, 1.7× longer than wide, moderately sclerotised, separated by &lt; 1 radius; spermathecal gland (<abbrev xmlns:xlink="http://www.w3.org/1999/xlink" xlink:title="spermathecal gland" id="ABBRID0ECEBI" xlink:type="simple">SG</abbrev>) clubbed, distally slightly inflated, located at anterolateral surface of primary spermathecae. Secondary spermathecae (<abbrev xmlns:xlink="http://www.w3.org/1999/xlink" xlink:title="secondary spermatheca" id="ABBRID0EGEBI" xlink:type="simple">Sp2</abbrev>) located laterally to primary spermathecae, globular, surface hyaline. Fertilisation ducts (<abbrev xmlns:xlink="http://www.w3.org/1999/xlink" xlink:title="fertilisation duct" id="ABBRID0EKEBI" xlink:type="simple">FD</abbrev>) acicular, relatively long, nearly equal to length of primary spermathecae, located anteroventral surface of primary spermathecae.</p></tp:treatment-sec><tp:treatment-sec sec-type="distribution" id="SECID0EOEBI"><title>Distribution.</title><p>Known only from the type locality, Miyi County, Sichuan, China (Fig. <xref ref-type="fig" rid="F1">1</xref>).</p></tp:treatment-sec><tp:treatment-sec sec-type="etymology" id="SECID0EYEBI"><title>Etymology.</title><p>The specific name is derived from the Chinese pinyin ‘qiánkūnquān’, referring to a magical weapon of the youthful hero deity Nezha in ancient Chinese mythology, which is a circular metal ring; a noun in apposition. This name refers to the embolus of the new species, which forms a loop in ventral view.</p></tp:treatment-sec><tp:treatment-sec><!--Section generated to contain objects referenced in tp:taxon-treatment.--><fig id="F1" position="float" orientation="portrait"><object-id xmlns:xlink="http://www.w3.org/1999/xlink" content-type="arpha" xlink:type="simple">03E3D3D0-6160-58E7-B7D4-7D19FE1346CC</object-id><label>Figure 1.</label><caption><p>A. Locality of Sichuan Province; B. distribution of the new <italic><tp:taxon-name><tp:taxon-name-part taxon-name-part-type="genus" reg="Clubiona">Clubiona</tp:taxon-name-part></tp:taxon-name></italic> species from Sichuan.</p></caption><graphic xmlns:xlink="http://www.w3.org/1999/xlink" xlink:href="zookeys-1248-061_article-153967__-g001.jpg" position="float" orientation="portrait" xlink:type="simple" id="oo_1387726.jpg"><uri content-type="original_file" xlink:type="simple">https://binary.pensoft.net/fig/1387726</uri></graphic></fig></tp:treatment-sec><ref-list><ref id="B34"><mixed-citation xmlns:xlink="http://www.w3.org/1999/xlink" xlink:type="simple"><person-group><name name-style="western"><surname>Yu</surname><given-names>H</given-names></name><name name-style="western"><surname>Li</surname><given-names>SQ</given-names></name></person-group> (<year>2019b</year>) <article-title>On further species of the spider genus <italic><tp:taxon-name><tp:taxon-name-part taxon-name-part-type="genus">Clubiona</tp:taxon-name-part></tp:taxon-name></italic> Latreille, 1804 (<tp:taxon-name><tp:taxon-name-part taxon-name-part-type="order">Araneae</tp:taxon-name-part></tp:taxon-name>, <tp:taxon-name><tp:taxon-name-part taxon-name-part-type="family">Clubionidae</tp:taxon-name-part></tp:taxon-name>) from Xishuangbanna Rainforest, southwestern China.</article-title><source>Zootaxa</source><volume>4679</volume>(<issue>2</issue>): <fpage>201</fpage>–<lpage>230</lpage>. <ext-link xlink:href="10.11646/zootaxa.4679.2.1" ext-link-type="doi" xlink:type="simple">https://doi.org/10.11646/zootaxa.4679.2.1</ext-link></mixed-citation></ref></ref-list></tp:taxon-treatment>
