# Supplementary material for: ﻿Six new species of the spider genus Clubiona Latreille, 1804 (Araneae, Clubionidae) from subtropical forests of Sichuan Province, China
Source: Zookeys. 2025 Aug 4;1248:61–91. doi: 10.3897/zookeys.1248.153967 (PMC12340537; doi:10.3897/zookeys.1248.153967)
Supplement: XML Treatment for Clubiona nezha [file zookeys.1248.153967-treatment7.xml]

<!DOCTYPE tp:taxon-treatment
  PUBLIC "-//TaxonX//DTD Taxonomic Treatment Publishing DTD v0 20100105//EN" "tax-treatment-NSO.dtd">
<tp:taxon-treatment xmlns:tp="http://www.plazi.org/taxpub"><tp:treatment-meta><kwd-group><label>Taxon classification</label><kwd>
                <named-content content-type="kingdom">Animalia</named-content>
              </kwd><kwd>
                <named-content content-type="order">Araneae</named-content>
              </kwd><kwd>
                <named-content content-type="family">Clubionidae</named-content>
              </kwd></kwd-group><mixed-citation publication-type="journal"><person-group><name><surname>Zhang</surname><given-names>Jianshuang</given-names></name><name><surname>Xing</surname><given-names>Yuanqian</given-names></name><name><surname>Yu</surname><given-names>Hao</given-names></name><name><surname>Li</surname><given-names>Shuqiang</given-names></name></person-group><article-title>﻿Six new species of the spider genus <italic><tp:taxon-name><tp:taxon-name-part taxon-name-part-type="genus" reg="Clubiona">Clubiona</tp:taxon-name-part></tp:taxon-name></italic> Latreille, 1804 (<tp:taxon-name><tp:taxon-name-part taxon-name-part-type="order">Araneae</tp:taxon-name-part></tp:taxon-name>, <tp:taxon-name><tp:taxon-name-part taxon-name-part-type="family">Clubionidae</tp:taxon-name-part></tp:taxon-name>) from subtropical forests of Sichuan Province, China</article-title><source>Zookeys</source><day>04</day><month>08</month><year>2025</year><volume>1248</volume><fpage>61</fpage><lpage>91</lpage><pub-id pub-id-type="doi">10.3897/zookeys.1248.153967</pub-id></mixed-citation></tp:treatment-meta><tp:nomenclature><label>﻿</label><tp:taxon-name>
              <object-id xmlns:xlink="http://www.w3.org/1999/xlink" content-type="arpha" xlink:type="simple">0C70DBE5-5864-580E-A6FE-BA11CCAAA4E4</object-id>
              <tp:taxon-name-part taxon-name-part-type="genus" reg="Clubiona">Clubiona</tp:taxon-name-part>
              <tp:taxon-name-part taxon-name-part-type="species" reg="nezha">nezha</tp:taxon-name-part>
              <object-id xmlns:xlink="http://www.w3.org/1999/xlink" content-type="zoobank" xlink:type="simple">https://zoobank.org/F8D597CC-DB3E-42D6-A7F8-C5BBF5BA1E09</object-id>
            </tp:taxon-name><tp:taxon-authority>Yu &amp; Li</tp:taxon-authority><tp:taxon-status xmlns:xlink="http://www.w3.org/1999/xlink" xlink:type="simple">sp. nov.</tp:taxon-status><xref ref-type="fig" rid="F1">Figs 1</xref><xref ref-type="fig" rid="F12">, 12</xref><xref ref-type="fig" rid="F13">, 13</xref></tp:nomenclature><tp:treatment-sec sec-type="type material" id="SECID0EXLBI"><title>Type material.</title><p><bold><italic>Holotype</italic></bold>: China • ♂ (<named-content xmlns:xlink="http://www.w3.org/1999/xlink" content-type="dwc:institutional_code" xlink:title="Institute of Zoology, Chinese Academy of Sciences" xlink:href="http://grbio.org/institution/institute-zoology-chinese-academy-sciences" xlink:type="simple">IZCAS</named-content>-Ar 45539, YHCLU0391); Sichuan Prov., Mianyang City, Jiangyou County-level City, Yongsheng Town, Xinbei Vill.; <named-content xmlns:xlink="http://www.w3.org/1999/xlink" content-type="dwc:verbatimCoordinates" xlink:type="simple"><named-content content-type="geo-json" specific-use="{&#34;type&#34;:&#34;Point&#34;,&#34;coordinates&#34;:[104.810000,31.940000]}" id="NCID0EKMBI" xlink:type="simple">31.94°N, 104.81°E</named-content></named-content>, ca 681 m; 16.V.2024; X. Zhang et al. leg. <bold><italic>Paratype</italic></bold>: China • 1 ♀ (<named-content xmlns:xlink="http://www.w3.org/1999/xlink" content-type="dwc:institutional_code" xlink:title="Institute of Zoology, Chinese Academy of Sciences" xlink:href="http://grbio.org/institution/institute-zoology-chinese-academy-sciences" xlink:type="simple">IZCAS</named-content>-Ar 45540, YHCLU0392); same data as for holotype.</p></tp:treatment-sec><tp:treatment-sec sec-type="diagnosis" id="SECID0EXMBI"><title>Diagnosis.</title><p><italic><tp:taxon-name><tp:taxon-name-part taxon-name-part-type="genus" reg="Clubiona">Clubiona</tp:taxon-name-part><tp:taxon-name-part taxon-name-part-type="species" reg="nezha">nezha</tp:taxon-name-part></tp:taxon-name></italic> sp. nov. resembles <italic><tp:taxon-name><tp:taxon-name-part taxon-name-part-type="genus" reg="Clubiona">C.</tp:taxon-name-part><tp:taxon-name-part taxon-name-part-type="species" reg="jiugong">jiugong</tp:taxon-name-part></tp:taxon-name></italic> Yu &amp; Zhong, 2021 but differs in the following: (1) tegulum (<abbrev xmlns:xlink="http://www.w3.org/1999/xlink" xlink:title="tegulum" id="ABBRID0ETNBI" xlink:type="simple">Te</abbrev>) shaped like inverted triangle, ~1.3× longer than wide (vs oval, ~2× as long as wide) (cf. Fig. <xref ref-type="fig" rid="F12">12D</xref> and <xref ref-type="bibr" rid="B36">Zeng et al. 2021</xref>: figs 1C, 2D); (2) process of the embolic base (<abbrev xmlns:xlink="http://www.w3.org/1999/xlink" xlink:title="embolic base process" id="ABBRID0E6NBI" xlink:type="simple">EBP</abbrev>) slightly longer than tegulum width, tip slightly overpasses retrolateral rim of tegulum (vs slightly shorter than tegulum width, tip does not reach retrolateral rim of tegulum) (cf. Fig. <xref ref-type="fig" rid="F12">12D</xref> and <xref ref-type="bibr" rid="B36">Zeng et al. 2021</xref>: figs 1C, 2D); (3) course of copulatory ducts (<abbrev xmlns:xlink="http://www.w3.org/1999/xlink" xlink:title="copulatory duct" id="ABBRID0ELOBI" xlink:type="simple">CD</abbrev>) shaped like the number 7 (vs shaped like the symbol &gt;) (cf. Fig. <xref ref-type="fig" rid="F13">13C, D</xref> and <xref ref-type="bibr" rid="B36">Zeng et al. 2021</xref>: fig. 3C, D).</p><fig id="F12" position="float" orientation="portrait"><object-id xmlns:xlink="http://www.w3.org/1999/xlink" content-type="arpha" xlink:type="simple">DA63CC53-EE82-58DE-822C-11F0FBD3376D</object-id><label>Figure 12.</label><caption><p><italic><tp:taxon-name><tp:taxon-name-part taxon-name-part-type="genus" reg="Clubiona">Clubiona</tp:taxon-name-part><tp:taxon-name-part taxon-name-part-type="species" reg="nezha">nezha</tp:taxon-name-part></tp:taxon-name></italic> sp. nov., holotype male palp. A. Prolateral view; B. Retrolateral view; C. Bulb, prolateral view; D. Bulb, ventral view; E. Bulb, retrolateral view. Abbreviations: <abbrev xmlns:xlink="http://www.w3.org/1999/xlink" xlink:title="cymbium" id="ABBRID0EKPBI" xlink:type="simple">Cy</abbrev> = cymbium; <abbrev xmlns:xlink="http://www.w3.org/1999/xlink" xlink:title="embolic base" id="ABBRID0EOPBI" xlink:type="simple">EB</abbrev> = embolic base; <abbrev xmlns:xlink="http://www.w3.org/1999/xlink" xlink:title="embolic base process" id="ABBRID0ESPBI" xlink:type="simple">EBP</abbrev> = embolic base process; <abbrev xmlns:xlink="http://www.w3.org/1999/xlink" xlink:title="embolus" id="ABBRID0EWPBI" xlink:type="simple">Em</abbrev> = embolus; <abbrev xmlns:xlink="http://www.w3.org/1999/xlink" xlink:title="retrolateral tibial apophysis" id="ABBRID0E1PBI" xlink:type="simple">RTA</abbrev> = retrolateral tibial apophysis; <abbrev xmlns:xlink="http://www.w3.org/1999/xlink" xlink:title="sperm duct" id="ABBRID0E5PBI" xlink:type="simple">SD</abbrev> = sperm duct; <abbrev xmlns:xlink="http://www.w3.org/1999/xlink" xlink:title="subtegulum" id="ABBRID0ECQBI" xlink:type="simple">St</abbrev> = subtegulum; <abbrev xmlns:xlink="http://www.w3.org/1999/xlink" xlink:title="tegulum" id="ABBRID0EGQBI" xlink:type="simple">Te</abbrev> = tegulum; <abbrev xmlns:xlink="http://www.w3.org/1999/xlink" xlink:title="tegular groove" id="ABBRID0EKQBI" xlink:type="simple">TG</abbrev> = tegular groove. Scale bars: 0.2 mm.</p></caption><graphic xmlns:xlink="http://www.w3.org/1999/xlink" xlink:href="zookeys-1248-061_article-153967__-g012.jpg" position="float" orientation="portrait" xlink:type="simple" id="oo_1387737.jpg"><uri content-type="original_file" xlink:type="simple">https://binary.pensoft.net/fig/1387737</uri></graphic></fig></tp:treatment-sec><tp:treatment-sec sec-type="description" id="SECID0ETQBI"><title>Description.</title><p><bold>Male.</bold> Holotype (Fig. <xref ref-type="fig" rid="F13">13E, F</xref>): Total length 4.25; carapace 2.01 long, 1.34 wide; abdomen 2.24 long, 1.19 wide. Carapace uniformly reddish-orange, without distinct pattern; cephalic region distinctly narrowed, cervical groove and radial grooves indistinct; tegument smooth, laterally and posteriorly clothed with short, fine setae. Eyes: both <abbrev xmlns:xlink="http://www.w3.org/1999/xlink" xlink:title="anterior eye row" id="ABBRID0E6QBI" xlink:type="simple">AER</abbrev> and <abbrev xmlns:xlink="http://www.w3.org/1999/xlink" xlink:title="posterior eye row" id="ABBRID0EDRBI" xlink:type="simple">PER</abbrev> slightly recurved in dorsal view, latter wider than former. Eye sizes and interdistances: <abbrev xmlns:xlink="http://www.w3.org/1999/xlink" xlink:title="anterior median eyes" id="ABBRID0EHRBI" xlink:type="simple">AME</abbrev> 0.08, <abbrev xmlns:xlink="http://www.w3.org/1999/xlink" xlink:title="anterior lateral eyes" id="ABBRID0ELRBI" xlink:type="simple">ALE</abbrev> 0.13, <abbrev xmlns:xlink="http://www.w3.org/1999/xlink" xlink:title="posterior median eyes" id="ABBRID0EPRBI" xlink:type="simple">PME</abbrev> 0.12, <abbrev xmlns:xlink="http://www.w3.org/1999/xlink" xlink:title="posterior lateral eyes" id="ABBRID0ETRBI" xlink:type="simple">PLE</abbrev> 0.12, <abbrev xmlns:xlink="http://www.w3.org/1999/xlink" xlink:title="distance between AMEs" id="ABBRID0EXRBI" xlink:type="simple">AME–AME</abbrev> 0.09, <abbrev xmlns:xlink="http://www.w3.org/1999/xlink" xlink:title="distance between AME and ALE" id="ABBRID0E2RBI" xlink:type="simple">AME–ALE</abbrev> 0.05, <abbrev xmlns:xlink="http://www.w3.org/1999/xlink" xlink:title="distance between PMEs" id="ABBRID0E6RBI" xlink:type="simple">PME–PME</abbrev> 0.21, <abbrev xmlns:xlink="http://www.w3.org/1999/xlink" xlink:title="distance between PME and PLE" id="ABBRID0EDSBI" xlink:type="simple">PME–PLE</abbrev> 0.13, <abbrev xmlns:xlink="http://www.w3.org/1999/xlink" xlink:title="length of MOQ" id="ABBRID0EHSBI" xlink:type="simple">MOQL</abbrev> 0.28, <abbrev xmlns:xlink="http://www.w3.org/1999/xlink" xlink:title="MOQ anterior width" id="ABBRID0ELSBI" xlink:type="simple">MOQA</abbrev> 0.25, <abbrev xmlns:xlink="http://www.w3.org/1999/xlink" xlink:title="MOQ posterior width" id="ABBRID0EPSBI" xlink:type="simple">MOQP</abbrev> 0.42. Chelicerae robust, coloured as carapace, both margins with five teeth. Sternum pale brown, 1.01 long, 0.67 wide. Labium and endites pale orange. Legs uniformly bright yellow, without distinct markings. Leg measurements: I 3.72 (1.06, 1.56, 0.73, 0.37), II 4.07 (1.19, 1.67, 0.81, 0.40), III 3.45 (1.05, 1.18, 0.82, 0.40), IV 5.25 (1.57, 1.79, 1.39, 0.50). Abdomen elongate-oval, dorsum basically reddish brown, mottled with countless small beige spots and stripes: anteriorly with pair of circular muscular depressions at the front 1/3, posteriorly with five or six indistinct transverse chevrons; venter basically pale peach, with four longitudinal dotted lines.</p><fig id="F13" position="float" orientation="portrait"><object-id xmlns:xlink="http://www.w3.org/1999/xlink" content-type="arpha" xlink:type="simple">C3A8CD9D-A82E-53BD-8C39-B2ACD24246FF</object-id><label>Figure 13.</label><caption><p><italic><tp:taxon-name><tp:taxon-name-part taxon-name-part-type="genus" reg="Clubiona">Clubiona</tp:taxon-name-part><tp:taxon-name-part taxon-name-part-type="species" reg="nezha">nezha</tp:taxon-name-part></tp:taxon-name></italic> sp. nov., female paratype and male holotype, epigyne (A–D), male habitus (E, F) and female habitus (G, H). A. Intact, ventral view; B. Cleared, ventral view; C. Cleared, dorsal view; D. Cleared, dorsal view (dashed line in D showing schematic course of copulatory duct, dorsal); E. Dorsal view; F. Lateral view; G. Dorsal view; H. Ventral view. Abbreviations: <abbrev xmlns:xlink="http://www.w3.org/1999/xlink" xlink:title="copulatory duct" id="ABBRID0EGTBI" xlink:type="simple">CD</abbrev> = copulatory duct; <abbrev xmlns:xlink="http://www.w3.org/1999/xlink" xlink:title="copulatory opening" id="ABBRID0EKTBI" xlink:type="simple">CO</abbrev> = copulatory opening; <abbrev xmlns:xlink="http://www.w3.org/1999/xlink" xlink:title="fertilisation duct" id="ABBRID0EOTBI" xlink:type="simple">FD</abbrev> = fertilisation duct; H = hood; <abbrev xmlns:xlink="http://www.w3.org/1999/xlink" xlink:title="primary spermatheca" id="ABBRID0ESTBI" xlink:type="simple">Sp1</abbrev> = primary spermatheca; <abbrev xmlns:xlink="http://www.w3.org/1999/xlink" xlink:title="secondary spermatheca" id="ABBRID0EWTBI" xlink:type="simple">Sp2</abbrev> = secondary spermatheca. Scale bars: 0.2 mm (A–D); 1 mm (E–H).</p></caption><graphic xmlns:xlink="http://www.w3.org/1999/xlink" xlink:href="zookeys-1248-061_article-153967__-g013.jpg" position="float" orientation="portrait" xlink:type="simple" id="oo_1387738.jpg"><uri content-type="original_file" xlink:type="simple">https://binary.pensoft.net/fig/1387738</uri></graphic></fig><p>Palp (Fig. <xref ref-type="fig" rid="F12">12A–E</xref>). Tibia short, ~1/4 of cymbium (<abbrev xmlns:xlink="http://www.w3.org/1999/xlink" xlink:title="cymbium" id="ABBRID0EFUBI" xlink:type="simple">Cy</abbrev>) length, with single retrolateral apophysis (<abbrev xmlns:xlink="http://www.w3.org/1999/xlink" xlink:title="retrolateral tibial apophysis" id="ABBRID0EJUBI" xlink:type="simple">RTA</abbrev>); <abbrev xmlns:xlink="http://www.w3.org/1999/xlink" xlink:title="retrolateral tibial apophysis" id="ABBRID0ENUBI" xlink:type="simple">RTA</abbrev> ~1.2× longer than tibia, broad, triangular in retrolateral view, apex slightly bifurcate, both tips blunt. Subtegulum (ST) large, &gt; 5/6 of tegulum length, prolateral surface membranous, wrinkled, ribbed, with incomputable diagonal ridges. Tegulum (<abbrev xmlns:xlink="http://www.w3.org/1999/xlink" xlink:title="tegulum" id="ABBRID0ERUBI" xlink:type="simple">Te</abbrev>) inverted triangle-shaped, ~1.3× longer than wide, sperm duct (<abbrev xmlns:xlink="http://www.w3.org/1999/xlink" xlink:title="sperm duct" id="ABBRID0EVUBI" xlink:type="simple">SD</abbrev>) distinct and sinuous. embolic base (<abbrev xmlns:xlink="http://www.w3.org/1999/xlink" xlink:title="embolic base" id="ABBRID0EZUBI" xlink:type="simple">EB</abbrev>) situated ~9–11 o’clock position; embolic base process (<abbrev xmlns:xlink="http://www.w3.org/1999/xlink" xlink:title="embolic base process" id="ABBRID0E4UBI" xlink:type="simple">EBP</abbrev>) slightly longer than tegulum width, dagger-shaped, originating on prolateral flank (~11 o’clock), transversally curved to retrolateral side, terminating at ~1 o’clock position, tip slightly overpasses retrolateral rim of tegulum. Embolus (<abbrev xmlns:xlink="http://www.w3.org/1999/xlink" xlink:title="embolus" id="ABBRID0EBVBI" xlink:type="simple">Em</abbrev>) slender, flagelliform, bent on right angle, stretched proximally along tegular groove, tip extending to 1/3 of tegulum length. Tegular groove (<abbrev xmlns:xlink="http://www.w3.org/1999/xlink" xlink:title="tegular groove" id="ABBRID0EFVBI" xlink:type="simple">TG</abbrev>) relatively small, ~2/5 of tegulum length.</p><p><bold>Female.</bold> Paratype (Fig. <xref ref-type="fig" rid="F13">13G, H</xref>): Total length 4.23; carapace 1.93 long, 1.27 wide; abdomen 2.30 long, 1.30 wide. Eye sizes and interdistances: <abbrev xmlns:xlink="http://www.w3.org/1999/xlink" xlink:title="anterior median eyes" id="ABBRID0ERVBI" xlink:type="simple">AME</abbrev> 0.09, <abbrev xmlns:xlink="http://www.w3.org/1999/xlink" xlink:title="anterior lateral eyes" id="ABBRID0EVVBI" xlink:type="simple">ALE</abbrev> 0.11, <abbrev xmlns:xlink="http://www.w3.org/1999/xlink" xlink:title="posterior median eyes" id="ABBRID0EZVBI" xlink:type="simple">PME</abbrev> 0.11, <abbrev xmlns:xlink="http://www.w3.org/1999/xlink" xlink:title="posterior lateral eyes" id="ABBRID0E4VBI" xlink:type="simple">PLE</abbrev> 0.10, <abbrev xmlns:xlink="http://www.w3.org/1999/xlink" xlink:title="distance between AMEs" id="ABBRID0EBWBI" xlink:type="simple">AME–AME</abbrev> 0.08, <abbrev xmlns:xlink="http://www.w3.org/1999/xlink" xlink:title="distance between AME and ALE" id="ABBRID0EFWBI" xlink:type="simple">AME–ALE</abbrev> 0.04, <abbrev xmlns:xlink="http://www.w3.org/1999/xlink" xlink:title="distance between PMEs" id="ABBRID0EJWBI" xlink:type="simple">PME–PME</abbrev> 0.21, <abbrev xmlns:xlink="http://www.w3.org/1999/xlink" xlink:title="distance between PME and PLE" id="ABBRID0ENWBI" xlink:type="simple">PME–PLE</abbrev> 0.13, <abbrev xmlns:xlink="http://www.w3.org/1999/xlink" xlink:title="length of MOQ" id="ABBRID0ERWBI" xlink:type="simple">MOQL</abbrev> 0.26, <abbrev xmlns:xlink="http://www.w3.org/1999/xlink" xlink:title="MOQ anterior width" id="ABBRID0EVWBI" xlink:type="simple">MOQA</abbrev> 0.24, <abbrev xmlns:xlink="http://www.w3.org/1999/xlink" xlink:title="MOQ posterior width" id="ABBRID0EZWBI" xlink:type="simple">MOQP</abbrev> 0.42. Sternum 1.02 long, 0.59 wide. Leg measurements: I 3.25 (0.94, 1.39, 0.62, 0.30), II 3.46 (1.01, 1.46, 0.69, 0.30), III 3.10 (0.91, 1.09, 0.79, 0.31), IV 4.97 (1.50, 1.73, 1.27, 0.47). Similar to male but distinctly larger and paler.</p><p>Epigyne (Fig. <xref ref-type="fig" rid="F13">13A–D</xref>). Epigynal plate ~1.1× longer than wide, anterior and lateral margins not delimited, posterior margin rebordered, strongly sclerotised, convex; spermathecae clearly visible through tegument. Hood (H) V-shaped, located posteriorly, ~1/3 of epigyne length and 3/5 of epigyne width, translucent, through which anterior parts of copulatory openings easily visible. Copulatory openings (<abbrev xmlns:xlink="http://www.w3.org/1999/xlink" xlink:title="copulatory opening" id="ABBRID0EDXBI" xlink:type="simple">CO</abbrev>) oval, large, ~1/6 of epigyne length and 1/8 of epigyne width, partly fused along middle line, situated medial portion of posterior margin of epigynal plate, anteriorly hidden by hood. Hyaline copulatory ducts (<abbrev xmlns:xlink="http://www.w3.org/1999/xlink" xlink:title="copulatory duct" id="ABBRID0EHXBI" xlink:type="simple">CD</abbrev>) thin, running in parallel, first 3/5s juxtaposed vertically, ascending to ~1/2 length of endogyne, then bend ~90°, extending laterally, finally entering secondary spermathecae (<abbrev xmlns:xlink="http://www.w3.org/1999/xlink" xlink:title="secondary spermatheca" id="ABBRID0ELXBI" xlink:type="simple">Sp2</abbrev>) and curving slightly anteriorly, nearly forming a 7-shaped course. Both primary (<abbrev xmlns:xlink="http://www.w3.org/1999/xlink" xlink:title="primary spermatheca" id="ABBRID0EPXBI" xlink:type="simple">Sp1</abbrev>) and secondary spermathecae (<abbrev xmlns:xlink="http://www.w3.org/1999/xlink" xlink:title="secondary spermatheca" id="ABBRID0ETXBI" xlink:type="simple">Sp2</abbrev>) with smooth surfaces, former situated anteriorly and distinctly larger than latter. Primary spermathecae closely spaced, egg-shaped, large, ~2/5 of epigyne length. Secondary spermathecae globular, separated by ~1× diameter. Fertilisation ducts (<abbrev xmlns:xlink="http://www.w3.org/1999/xlink" xlink:title="fertilisation duct" id="ABBRID0EXXBI" xlink:type="simple">FD</abbrev>) located on basal-mesal surface of primary spermathecae.</p></tp:treatment-sec><tp:treatment-sec sec-type="distribution" id="SECID0E2XBI"><title>Distribution.</title><p>Known only from the type locality, Jiangyou County-level City, Sichuan, China (Fig. <xref ref-type="fig" rid="F1">1</xref>).</p></tp:treatment-sec><tp:treatment-sec sec-type="etymology" id="SECID0EFYBI"><title>Etymology.</title><p>The species is named after Nezha, the youthful hero deity in ancient Chinese mythology, noun in apposition. Nezha is often depicted wearing a red battle robe (the body color of the holotype of <italic><tp:taxon-name><tp:taxon-name-part taxon-name-part-type="genus" reg="Clubiona">C.</tp:taxon-name-part><tp:taxon-name-part taxon-name-part-type="species" reg="nezha">nezha</tp:taxon-name-part></tp:taxon-name></italic> sp. nov. is also predominantly red).</p></tp:treatment-sec><tp:treatment-sec><!--Section generated to contain objects referenced in tp:taxon-treatment.--><fig id="F1" position="float" orientation="portrait"><object-id xmlns:xlink="http://www.w3.org/1999/xlink" content-type="arpha" xlink:type="simple">03E3D3D0-6160-58E7-B7D4-7D19FE1346CC</object-id><label>Figure 1.</label><caption><p>A. Locality of Sichuan Province; B. distribution of the new <italic><tp:taxon-name><tp:taxon-name-part taxon-name-part-type="genus" reg="Clubiona">Clubiona</tp:taxon-name-part></tp:taxon-name></italic> species from Sichuan.</p></caption><graphic xmlns:xlink="http://www.w3.org/1999/xlink" xlink:href="zookeys-1248-061_article-153967__-g001.jpg" position="float" orientation="portrait" xlink:type="simple" id="oo_1387726.jpg"><uri content-type="original_file" xlink:type="simple">https://binary.pensoft.net/fig/1387726</uri></graphic></fig></tp:treatment-sec><ref-list><ref id="B36"><mixed-citation xmlns:xlink="http://www.w3.org/1999/xlink" xlink:type="simple"><person-group><name name-style="western"><surname>Zeng</surname><given-names>ZX</given-names></name><name name-style="western"><surname>Wang</surname><given-names>D</given-names></name><name name-style="western"><surname>Song</surname><given-names>WJ</given-names></name><name name-style="western"><surname>Yu</surname><given-names>H</given-names></name><name name-style="western"><surname>Zhong</surname><given-names>Y</given-names></name></person-group> (<year>2021</year>) <italic><tp:taxon-name><tp:taxon-name-part taxon-name-part-type="genus">Clubiona</tp:taxon-name-part><tp:taxon-name-part taxon-name-part-type="species">jiugong</tp:taxon-name-part></tp:taxon-name></italic> sp. nov., the fifth species of <italic><tp:taxon-name><tp:taxon-name-part taxon-name-part-type="genus">C.</tp:taxon-name-part><tp:taxon-name-part taxon-name-part-type="species">zilla</tp:taxon-name-part></tp:taxon-name></italic> group from China (<tp:taxon-name><tp:taxon-name-part taxon-name-part-type="order">Araneae</tp:taxon-name-part></tp:taxon-name>: <tp:taxon-name><tp:taxon-name-part taxon-name-part-type="family">Clubionidae</tp:taxon-name-part></tp:taxon-name>). Biodiversity Data Journal 9(e66260): 1–9. <ext-link xlink:href="10.3897/BDJ.9.e66260" ext-link-type="doi" xlink:type="simple">https://doi.org/10.3897/BDJ.9.e66260</ext-link></mixed-citation></ref></ref-list></tp:taxon-treatment>
